# Supplementary material for: N6-Methylandenosine-Related lncRNAs Predict Prognosis and Immunotherapy Response in Bladder Cancer
Source: Front Oncol. 2021 Aug 11;11:710767. doi: 10.3389/fonc.2021.710767 (PMC8387102; doi:10.3389/fonc.2021.710767)
Supplement: Supplementary file 4 [file DataSheet_1.xlsx]

## Sheet: Table S1
Table S1. Clinical characteristics of patients with bladder cancer in the TCGA cohort and the comparison between the high- and low-risk subgroups.
	Total (n=402)	High (n=201)	Low (n=201)	P-value
Age
Mean (SD)	68.0 (±10.6)	69.5 (±10.4)	66.5 (±10.6)	0.004
Gender
Female	105 (26.1%)	64 (31.8%)	41 (20.4%)	0.012
Male	297 (73.9%)	137 (68.2%)	160 (79.6%)
Smoking
Current smoker	86 (21.4%)	46 (22.9%)	40 (19.9%)	0.802
Current Reformed Smoker	195 (48.5%)	96 (47.8%)	99 (44.8%)
Lifelong Non-smoker	108 (26.9%)	54 (26.9%)	54 (26.9%)
Missing*	13 (3.2%)	5 (2.5%)	8 (4.0%)
History of neoadjuvant treatment
No	392 (97.5%)	195 (97.0%)	197 (98.0%)	0.75
Yes	10 (2.5%)	6 (3.0%)	4 (2.0%)
Noninvasive bladder history
NO	233 (58.0%)	96 (47.8%)	137 (68.2%)	0.208
YES	64 (15.9%)	32 (15.9%)	32 (15.9%)
Missing*	105 (26.1%)	73 (36.3%)	32 (15.9%)
Stage
Stage I	2 (0.5%)	1 (0.5%)	1 (0.5%)	< 0.001
Stage II	129 (32.1%)	44 (21.9%)	85 (42.3%)
Stage III	137 (34.1%)	77 (38.3%)	60 (29.9%)
Stage IV	132 (32.8%)	77 (38.3%)	55 (27.4%)
Missing	2 (0.5%)	2 (1.0%)	0 (0.0%)
Histologic grade
High Grade	379 (94.3%)	197 (98.0%)	182 (90.5%)	0.001
Low Grade	20 (5.0%)	3 (1.5%)	17 (8.5%)
Missing*	3 (0.7%)	1 (0.5%)	2 (1.0%)
AJCC Tumor category
T1	1 (0.2%)	1 (0.5%)	0 (0.0%)	0.001
T2	121 (30.1%)	44 (21.9%)	77 (38.3%)
T3	192 (47.7%)	113 (56.2%)	79 (39.3%)
T4	55 (13.4%)	28 (13.9%)	27 (13.4%)
Missing*	33 (8.2%)	15 (7.5%)	18 (9.0%)
AJCC LN category
N0	232 (57.7%)	110 (54.7%)	122 (60.7%)	0.019
N1	46 (11.4%)	27 (13.4%)	19 (9.5%)
N2	74 (18.4%)	45 (22.4%)	29 (14.4%)
N3	8 (2.0%)	5 (2.5%)	3 (1.5%)
NX	36 (9.0%)	11 (5.5%)	25 (12.4%)
Missing*	6 (1.5%)	3 (1.5%)	3 (1.5%)
AJCC metastasis category
M0	194 (48.3%)	92 (45.8%)	102 (50.7%)	0.299
M1	11 (2.7%)	7 (3.5%)	4 (2.0%)
MX	195 (48.5%)	101 (50.2%)	94 (46.8%)
Missing*	2 (0.5%)	1 (0.5%)	1 (0.5%)
Histologic subtype
Non-Papillary	267 (66.4%)	151 (75.1%)	116 (57.7%)	< 0.001
Papillary	130 (32.3%)	46 (22.9%)	84 (41.8%)
Missing*	5 (1.2%)	4 (2.0%)	1 (0.5%)
Tumor Status
Tumor free	202 (50.2%)	76 (37.8%)	126 (62.7%)	< 0.001
With tumor	158 (39.3%)	99 (49.3%)	59 (29.4%)
Missing*	42 (10.5%)	26 (13.0%)	16 (8.0%)
mRNA cluster
Basal squamous	140 (34.8%)	99 (49.3%)	41 (20.4%)	< 0.001
Luminal	26 (6.5%)	14 (7.0%)	12 (6.0%)
Luminal-infiltrated	76 (18.9%)	35 (17.4%)	41 (20.4%)
Luminal-papillary	140 (34.8%)	40 (19.9%)	100 (49.8%)
Neuronal	20 (5.0%)	13 (6.5%)	7 (3.5%)
*Excluded in the between-group comparison analysis

## Sheet: Table S2
Table S2. Clinical characteristics of patients with bladder cancer in the IMvigor210 dataset and the comparison between high- and low-risk subgroups.
	Total (n=408)	High (n=253)	Low (n=95)	P-value
Tobacco Use History
Current	35 (10.1%)	26 (10.3%)	9 (9.5%)	0.2
Never	116 (33.3%)	91 (36.0%)	25 (26.3%)
Previous	197 (56.6%)	136 (53.8%)	61 (64.2%)
Response
CR	25 (7.2%)	15 (5.9%)	10 (10.5%)	0.007
PD	167 (48.0%)	135 (53.4%)	32 (33.7%)
PR	43 (12.4%)	26 (10.3%)	17 (17.9%)
SD	63 (18.1%)	42 (16.6%)	21 (22.1%)
Not evaluated *	50 (14.4%)	35 (13.8%)	15 (15.8%)
Immune phenotype
Desert	76 (21.8%)	60 (23.7%)	16 (16.8%)	0.159
Excluded	134 (38.5%)	96 (37.9%)	38 (40.0%)
Inflamed	74 (21.3%)	48 (19.0%)	26 (27.4%)
Missing*	64 (18.4%)	49 (19.4%)	15 (15.8%)
Enrollment IC
IC0	99 (28.4%)	75 (29.6%)	24 (25.3%)	0.72
IC1	132 (37.9%)	94 (37.2%)	38 (40.0%)
IC2	117 (33.6%)	84 (33.2%)	33 (34.7%)
TC Level
TC0	275 (79.0%)	199 (78.7%)	76 (80.0%)	0.972
TC1	22 (6.3%)	16 (6.3%)	6 (6.3%)
TC2+	50 (14.4%)	37 (14.6%)	13 (13.7%)
Missing*	1 (0.3%)	1 (0.4%)	0 (0.0%)
pre-BCG treatment history
No	265 (76.1%)	199 (78.7%)	66 (69.5%)	0.073
Yes	83 (23.9%)	54 (21.3%)	29 (30.5%)
Metstasis
LN Only	60 (17.2%)	34 (13.4%)	26 (27.4%)	0.005
Visceral	158 (45.4%)	121 (47.8%)	37 (38.9%)
Liver	98 (28.2%)	77 (30.4%)	21 (22.1%)
Missing*	32 (9.2%)	21 (8.3%)	11 (11.6%)
platinum
No	76 (21.8%)	38 (15.0%)	38 (40.0%)	< 0.001
Yes	272 (78.2%)	215 (85.0%)	57 (60.0%)
Lund molecular subtype
Basal/SCC-like	66 (19.0%)	55 (21.7%)	11 (11.6%)	0.006
Genomically unstable	70 (20.1%)	40 (15.8%)	30 (31.6%)
Infiltrated	92 (26.4%)	64 (25.3%)	28 (29.5%)
UroA	102 (29.3%)	80 (31.6%)	22 (23.2%)
UroB	18 (5.2%)	14 (5.5%)	4 (4.2%)
TCGA molecular subtype
I	118 (33.9%)	87 (34.4%)	31 (32.6%)	< 0.001
II	95 (27.3%)	55 (21.7%)	40 (42.1%)
III	69 (19.8%)	59 (23.3%)	10 (10.5%)
IV	66 (19.0%)	52 (20.6%)	14 (14.7%)
*Excluded in the between-group comparison analysis

## Sheet: Table S3
Table S3. Validation of the prognostic value of m6A-LRS on overall survival by 100 times random splits (2:1) of TCGA samples.
	partA （2/3 TCGA samples）					partB (1/3 TCGA samples)
	HR*	lower 95%	upper 95%	P-value	ROC	HR*	lower 95%	upper 95%	P-value	ROC
random1	2.331	1.597	3.403	1.16e-05	0.628812	2.874	1.67	4.947	0.000138	0.676977
random2	2.533	1.752	3.662	7.68e-07	0.657594	2.864	1.579	5.196	0.000535	0.680263
random3	2.712	1.856	3.963	2.55e-07	0.657896	2.323	1.346	4.009	0.00246	0.613925
random4	2.462	1.675	3.619	4.59e-06	0.649986	2.806	1.651	4.768	0.000137	0.6711
random5	2.806	1.93	4.078	6.44e-08	0.674612	1.919	1.095	3.361	0.0227	0.606343
random6	2.61	1.757	3.877	2.04e-06	0.638681	2.225	1.344	3.681	0.00186	0.680904
random7	2.459	1.709	3.538	1.26e-06	0.62038	3.667	1.957	6.871	4.99e-05	0.723183
random8	2.755	1.915	3.963	4.63e-08	0.672723	1.822	1.008	3.294	0.0469	0.621025
random9	2.526	1.736	3.674	1.26e-06	0.648441	2.399	1.385	4.157	0.0018	0.663642
random10	3.083	2.079	4.572	2.15e-08	0.668451	1.788	1.069	2.99	0.0268	0.631515
random11	2.398	1.651	3.483	4.35e-06	0.634364	2.139	1.24	3.691	0.00629	0.650356
random12	2.361	1.625	3.429	6.53e-06	0.625526	4.059	2.22	7.42	5.35e-06	0.757952
random13	2.47	1.682	3.627	4.01e-06	0.652803	2.724	1.595	4.652	0.000243	0.633038
random14	3.111	2.075	4.664	4e-08	0.676177	2.351	1.415	3.906	0.000965	0.584769
random15	2.745	1.855	4.062	4.41e-07	0.664457	2.191	1.306	3.675	0.00295	0.605634
random16	2.274	1.58	3.274	9.95e-06	0.618717	4.325	2.298	8.138	5.64e-06	0.757221
random17	1.916	1.329	2.762	0.000493	0.628228	3.554	1.961	6.442	2.93e-05	0.674201
random18	2.699	1.814	4.014	9.61e-07	0.664205	2.306	1.386	3.837	0.0013	0.645475
random19	2.454	1.684	3.576	2.99e-06	0.661235	3.004	1.711	5.277	0.000129	0.672885
random20	2.532	1.732	3.702	1.61e-06	0.627716	2.737	1.584	4.73	0.000309	0.719853
random21	2.641	1.807	3.858	5.2e-07	0.647185	2.535	1.452	4.427	0.00107	0.642563
random22	2.599	1.765	3.827	1.31e-06	0.65855	1.664	1.001	2.768	0.0496	0.611719
random23	2.542	1.722	3.751	2.61e-06	0.652863	2.818	1.654	4.802	0.000138	0.656741
random24	2.772	1.9	4.042	1.19e-07	0.671933	2.34	1.34	4.088	0.0028	0.605389
random25	2.306	1.583	3.359	1.33e-05	0.609076	3.544	2.004	6.267	1.37e-05	0.695459
random26	2.554	1.747	3.734	1.3e-06	0.605244	2.882	1.645	5.051	0.000217	0.698343
random27	2.964	1.965	4.471	2.23e-07	0.691049	2.019	1.247	3.269	0.00428	0.611386
random28	2.665	1.84	3.859	2.11e-07	0.653984	2.01	1.13	3.575	0.0175	0.653712
random29	3.103	2.123	4.534	4.89e-09	0.666639	1.815	1.034	3.188	0.038	0.612284
random30	2.483	1.654	3.727	1.14e-05	0.665784	2.574	1.576	4.203	0.000158	0.647772
random31	2.55	1.719	3.783	3.3e-06	0.643828	2.586	1.549	4.318	0.00028	0.657995
random32	2.379	1.63	3.472	7.01e-06	0.634681	3.404	1.929	6.006	2.37e-05	0.693471
random33	2.452	1.667	3.606	5.21e-06	0.643726	2.933	1.71	5.032	9.33e-05	0.652417
random34	2.446	1.674	3.575	3.79e-06	0.647037	3.127	1.795	5.448	5.66e-05	0.744135
random35	2.472	1.687	3.621	3.42e-06	0.62239	2.894	1.684	4.972	0.000119	0.7194
random36	2.848	1.961	4.135	3.81e-08	0.658634	2.161	1.219	3.832	0.00836	0.661921
random37	2.472	1.668	3.663	6.45e-06	0.65272	2.815	1.68	4.716	8.48e-05	0.633773
random38	2.301	1.587	3.336	1.09e-05	0.647186	2.515	1.438	4.401	0.00123	0.676013
random39	2.511	1.71	3.688	2.65e-06	0.614235	3.005	1.737	5.197	8.3e-05	0.68528
random40	2.308	1.589	3.352	1.14e-05	0.653671	2.936	1.673	5.153	0.000175	0.668778
random41	2.951	1.988	4.38	7.9e-08	0.657749	2.692	1.588	4.564	0.000237	0.657459
random42	2.318	1.586	3.39	1.44e-05	0.661455	3.203	1.858	5.519	2.77e-05	0.647615
random43	2.337	1.614	3.384	6.89e-06	0.624845	3.421	1.908	6.135	3.66e-05	0.724222
random44	2.64	1.837	3.794	1.54e-07	0.646922	2.829	1.51	5.3	0.00117	0.660181
random45	2.377	1.606	3.518	1.49e-05	0.654754	2.799	1.67	4.691	9.36e-05	0.634926
random46	2.726	1.851	4.013	3.75e-07	0.644654	2.413	1.417	4.108	0.00118	0.652164
random47	2.338	1.595	3.428	1.37e-05	0.648192	3.159	1.826	5.466	3.93e-05	0.664809
random48	2.482	1.714	3.595	1.5e-06	0.654249	2.821	1.578	5.042	0.000465	0.683092
random49	2.87	1.937	4.253	1.49e-07	0.637652	1.985	1.185	3.325	0.0092	0.654482
random50	1.993	1.37	2.901	0.000314	0.615601	4.225	2.378	7.508	8.97e-07	0.754492
random51	2.973	2.03	4.355	2.16e-08	0.657774	1.785	1.04	3.064	0.0355	0.619392
random52	2.894	1.967	4.258	6.95e-08	0.673762	2.433	1.417	4.177	0.00127	0.603085
random53	2.531	1.705	3.758	4.05e-06	0.67534	2.344	1.419	3.873	0.000877	0.62373
random54	2.511	1.71	3.685	2.59e-06	0.62768	2.455	1.437	4.193	0.00101	0.67148
random55	2.506	1.694	3.706	4.2e-06	0.643768	2.387	1.433	3.977	0.000837	0.645072
random56	3.078	2.049	4.625	6.18e-08	0.68974	1.855	1.131	3.044	0.0145	0.611338
random57	2.555	1.72	3.797	3.41e-06	0.679189	2.421	1.463	4.008	0.000584	0.602783
random58	2.157	1.488	3.126	4.91e-05	0.633813	3.119	1.762	5.52	9.41e-05	0.665819
random59	2.304	1.565	3.394	2.38e-05	0.64905	2.939	1.729	4.994	6.78e-05	0.635087
random60	3.353	2.268	4.958	1.35e-09	0.665055	1.514	0.8932	2.567	0.123	0.607844
random61	2.75	1.876	4.03	2.14e-07	0.657455	2.364	1.358	4.114	0.00234	0.64101
random62	2.408	1.672	3.467	2.34e-06	0.620855	2.297	1.272	4.15	0.00584	0.692734
random63	2.961	2.011	4.361	3.87e-08	0.701529	2.27	1.313	3.923	0.00332	0.596496
random64	3.059	2.088	4.483	9.7e-09	0.689296	1.678	0.97	2.903	0.0641	0.558397
random65	2.552	1.733	3.76	2.13e-06	0.642499	2.449	1.456	4.118	0.000732	0.623682
random66	2.841	1.938	4.165	8.81e-08	0.670437	1.844	1.083	3.139	0.0242	0.603338
random67	2.486	1.694	3.647	3.21e-06	0.654347	2.253	1.332	3.809	0.00244	0.616746
random68	2.516	1.708	3.706	3.03e-06	0.638457	2.548	1.507	4.308	0.000481	0.70021
random69	3.006	2.032	4.447	3.64e-08	0.682899	2.214	1.292	3.793	0.00381	0.612104
random70	2.32	1.594	3.376	1.11e-05	0.647334	3.558	1.966	6.438	2.75e-05	0.710498
random71	2.668	1.772	4.016	2.58e-06	0.650755	2.39	1.469	3.888	0.000449	0.656758
random72	2.335	1.609	3.389	8.03e-06	0.655892	2.311	1.332	4.01	0.00289	0.664516
random73	2.342	1.602	3.424	1.13e-05	0.648268	2.775	1.598	4.821	0.00029	0.681051
random74	2.577	1.766	3.759	9.02e-07	0.662777	2.294	1.326	3.969	0.00298	0.622434
random75	2.666	1.829	3.886	3.42e-07	0.644581	2.344	1.348	4.075	0.00254	0.63776
random76	2.525	1.74	3.665	1.1e-06	0.685916	2.659	1.494	4.732	0.000884	0.608241
random77	2.939	1.988	4.345	6.43e-08	0.672125	2.129	1.251	3.624	0.00537	0.646105
random78	3.181	2.134	4.74	1.32e-08	0.693332	1.634	0.9904	2.696	0.0546	0.592981
random79	2.381	1.625	3.49	8.69e-06	0.630905	2.993	1.757	5.098	5.5e-05	0.722366
random80	1.988	1.384	2.855	0.000201	0.618911	2.903	1.643	5.131	0.000243	0.666419
random81	2.172	1.51	3.124	2.87e-05	0.625638	3.33	1.807	6.137	0.000115	0.743924
random82	2.282	1.579	3.298	1.12e-05	0.635961	3.493	1.92	6.353	4.17e-05	0.673636
random83	2.639	1.782	3.908	1.26e-06	0.643214	2.385	1.425	3.993	0.000944	0.656518
random84	2.501	1.716	3.645	1.87e-06	0.657477	3.297	1.857	5.852	4.62e-05	0.677273
random85	2.375	1.622	3.478	8.78e-06	0.67541	2.85	1.67	4.865	0.000123	0.616979
random86	2.628	1.809	3.819	4.03e-07	0.700989	2.162	1.238	3.776	0.00671	0.581297
random87	2.312	1.624	3.291	3.27e-06	0.641555	3.607	1.843	7.057	0.00018	0.705231
random88	2.63	1.8	3.845	5.94e-07	0.642646	2.398	1.377	4.179	0.00201	0.693865
random89	1.966	1.376	2.811	0.000207	0.635319	4.671	2.387	9.141	6.78e-06	0.653588
random90	2.339	1.619	3.38	5.98e-06	0.644815	3.226	1.767	5.89	0.000137	0.685051
random91	2.683	1.842	3.909	2.74e-07	0.682623	2.526	1.431	4.46	0.00139	0.590675
random92	2.04	1.425	2.92	9.73e-05	0.628978	3.359	1.806	6.247	0.000129	0.684611
random93	3.188	2.179	4.664	2.33e-09	0.672373	2.282	1.282	4.064	0.00506	0.604592
random94	2.244	1.542	3.267	2.44e-05	0.612994	3.178	1.814	5.569	5.33e-05	0.721435
random95	2.399	1.61	3.575	1.71e-05	0.672839	2.456	1.491	4.046	0.00042	0.640965
random96	2.867	1.959	4.197	5.98e-08	0.659884	2.556	1.452	4.501	0.00115	0.581731
random97	2.932	1.987	4.328	6.09e-08	0.69217	2.043	1.203	3.471	0.0082	0.576747
random98	2.571	1.784	3.704	4.05e-07	0.658881	2.826	1.538	5.192	0.000813	0.639632
random99	2.562	1.719	3.82	3.88e-06	0.644895	1.787	1.096	2.916	0.02	0.612639
random100	2.751	1.89	4.004	1.25e-07	0.685948	1.782	1.024	3.101	0.0409	0.616622
* m6A-LRS was calculated for each patient, and comparison was performed between high- and low-risk patients stratified by m6A-LRS median score.

## Sheet: Table S4
Table S4. Univariate and multivariate cox regression for overall survival in the Imvigor210 dataset.
	Univariate cox		Multivariate cox*
	Hazard ratio (95% CI)	P value	Hazard ratio (95% CI)	P value
Risk level (high vs. low)	1.73 (1.26-2.38)	<0.001	1.49 (1.05-2.12)	0.026
Sex (male vs.female)	0.81 (0.60-1.10)	0.18
ECOG score	1.72 (1.38-2.14)	<0.001	1.83 (1.42-2.35)	<0.001
Platinum	1.41 (1.01-1.98)	0.046	1.37 (0.94-2.00)	0.104
BCG	0.98 (0.73-1.32)	0.893
Metastasis
LN only	1.0 (reference)		1.0 (reference)
Vesiceral	1.75 (1.16-2.63)	0.008	1.20 (0.78-1.84)	0.404
Liver	2.89 (1.88-4.43)	<0.001	2.06 (1.32-3.22)	0.001
IC level
IC0	1.0 (reference)
IC 1	0.85 (0.63-1.16)	0.314	0.90 (0.65-1.25)	0.547
IC 2	0.56 (0.40-0.79)	<0.001	0.51 (0.35-0.74)	<0.001
Lund molecular subtype
Basal/SCC	1.0 (reference)
Genomically unstable	0.51 (0.33-0.79)	0.002	0.43 (0.26-0.69)	<0.001
Infiltrated	0.80 (0.55-1.15)	0.23	0.57 (0.38-0.86)	0.007
UroA/B	0.90 (0.63-1.28)	0.567	0.67 (0.45-1.01)	0.053
TCGA subtype
I	1.0 (reference)
II	0.96 (0.69-1.35)	0.833
III	1.23 (0.86-1.75)	0.254
IV	0.98 (0.68-1.42)	0.918
* Variables with p<0.05 in the univariate cox regression were further includd in the multivariate analysis.

## Sheet: Table S5
Table S5. GO enrichment of the significant differentially-expressed genes between the high- and low-risk subgroups in TCGA.
	ONTOLOGY	Description	GeneRatio	pvalue	p.adjust	qvalue	geneID	Count
GO:0030198	BP	extracellular matrix organization	70/684	1.29546e-30	3.73824e-27	3.02285e-27	CTSV/OLFML2A/COL5A3/TNC/FN1/ITGA5/KLK7/LOX/COL5A2/TGFBI/POSTN/PXDN/FAP/ADAMTSL4/ELF3/SULF2/COL5A1/COL4A1/COL4A2/FSCN1/LOXL2/COL1A2/ADAMTS2/ADAM19/FBN1/KLK5/SULF1/COL18A1/NID2/COL3A1/THBS1/CTSL/CCDC80/ADAM12/COL1A1/CD44/MFAP2/GREM1/COL12A1/SFRP2/COL10A1/SERPINE1/TIMP2/MFAP5/COL6A3/NID1/COL6A1/COL6A2/DPP4/ADAMTS4/SPARC/COL15A1/VCAN/FBN2/MMP11/SOX9/BGN/AEBP1/COL11A1/PDPN/LUM/COL16A1/MMP9/DCN/SPP1/LA…	70
GO:0043062	BP	extracellular structure organization	70/684	1.546e-30	3.73824e-27	3.02285e-27	CTSV/OLFML2A/COL5A3/TNC/FN1/ITGA5/KLK7/LOX/COL5A2/TGFBI/POSTN/PXDN/FAP/ADAMTSL4/ELF3/SULF2/COL5A1/COL4A1/COL4A2/FSCN1/LOXL2/COL1A2/ADAMTS2/ADAM19/FBN1/KLK5/SULF1/COL18A1/NID2/COL3A1/THBS1/CTSL/CCDC80/ADAM12/COL1A1/CD44/MFAP2/GREM1/COL12A1/SFRP2/COL10A1/SERPINE1/TIMP2/MFAP5/COL6A3/NID1/COL6A1/COL6A2/DPP4/ADAMTS4/SPARC/COL15A1/VCAN/FBN2/MMP11/SOX9/BGN/AEBP1/COL11A1/PDPN/LUM/COL16A1/MMP9/DCN/SPP1/LA…	70
GO:0008544	BP	epidermis development	70/684	2.65358e-24	4.27758e-21	3.45897e-21	CD109/DSC2/CLIC4/CTSV/INHBA/ANXA1/SLC44A4/DSP/KRTAP5-10/SPRR1B/KRT6B/MYO5A/KRTAP5-9/KLK7/TXNIP/PALLD/DSG3/SPRR2D/EMP1/PTHLH/SPRR2A/EREG/FOXQ1/KRT14/ELF3/KRT6A/KRT16/KRTDAP/BNC1/SPRR2E/SHH/S100A7/KLK5/KRT9/ABCA12/CTSL/EGFR/KRT79/KRT34/KRT6C/PRR9/SERPINB13/SULT2B1/CYP26B1/DSC3/TGM1/PKP1/SOX9/SFN/GAL/FA2H/SLITRK6/SCEL/CDH3/MYCL/PI3/CALML5/SPRR2G/KRT5/KRT7/KRT1/LCE3D/TNFRSF19/DSG1/KRT75/KRT31/KRT81/C…	70
GO:0043588	BP	skin development	66/684	5.01467e-24	6.06274e-21	4.9025e-21	CD109/DSC2/CLIC4/CTSV/INHBA/ANXA1/COL5A3/DSP/KRTAP5-10/SPRR1B/KRT6B/MYO5A/KRTAP5-9/TXNIP/PALLD/COL5A2/DSG3/SPRR2D/SPRR2A/EREG/FOXQ1/KRT14/KRT6A/KRT16/SPRR2E/COL5A1/SHH/S100A7/COL1A2/ADAMTS2/KLK5/KRT9/ABCA12/COL3A1/CTSL/COL1A1/EGFR/KRT79/KRT34/KRT6C/PRR9/SERPINB13/CYP26B1/DSC3/TGM1/PKP1/SOX9/SFN/GAL/FA2H/SCEL/CDH3/PI3/SPRR2G/KRT5/KRT7/KRT1/LCE3D/TNFRSF19/DHCR24/DSG1/KRT75/KRT31/KRT81/CERS3/GRHL3	66
5	BP	epidermal cell differentiation	53/684	3.00234e-18	2.90386e-15	2.34814e-15	CD109/DSC2/CLIC4/CTSV/ANXA1/SLC44A4/DSP/KRTAP5-10/SPRR1B/KRT6B/KRTAP5-9/TXNIP/PALLD/DSG3/SPRR2D/SPRR2A/EREG/KRT14/KRT6A/KRT16/SPRR2E/S100A7/KLK5/KRT9/ABCA12/CTSL/KRT79/KRT34/KRT6C/PRR9/SERPINB13/SULT2B1/CYP26B1/DSC3/TGM1/PKP1/SFN/FA2H/SLITRK6/SCEL/CDH3/MYCL/PI3/SPRR2G/KRT5/KRT7/KRT1/LCE3D/DSG1/KRT75/KRT31/KRT81/CERS3	53
GO:0070268	BP	cornification	30/684	4.08466e-18	3.29223e-15	2.66219e-15	DSC2/DSP/SPRR1B/KRT6B/DSG3/SPRR2D/SPRR2A/KRT14/KRT6A/KRT16/SPRR2E/KLK5/KRT9/KRT79/KRT34/KRT6C/CYP26B1/DSC3/TGM1/PKP1/PI3/SPRR2G/KRT5/KRT7/KRT1/LCE3D/DSG1/KRT75/KRT31/KRT81	30
GO:0030216	BP	keratinocyte differentiation	48/684	1.00087e-17	6.91461e-15	5.59135e-15	CD109/DSC2/CLIC4/CTSV/ANXA1/DSP/KRTAP5-10/SPRR1B/KRT6B/KRTAP5-9/TXNIP/PALLD/DSG3/SPRR2D/SPRR2A/EREG/KRT14/KRT6A/KRT16/SPRR2E/S100A7/KLK5/KRT9/ABCA12/CTSL/KRT79/KRT34/KRT6C/PRR9/SERPINB13/CYP26B1/DSC3/TGM1/PKP1/SFN/SCEL/CDH3/PI3/SPRR2G/KRT5/KRT7/KRT1/LCE3D/DSG1/KRT75/KRT31/KRT81/CERS3	48
GO:0061448	BP	connective tissue development	41/684	1.33885e-14	8.09337e-12	6.54452e-12	CHST11/FOXA1/GDF7/HOXB3/ADAMTS12/SERPINB7/LOX/TGFBI/ECM1/PTHLH/SORL1/HMGA2/BARX2/SULF2/COL5A1/PRRX1/LOXL2/SULF1/WNT11/ID2/EFEMP1/PDGFRB/COL1A1/CD44/GREM1/COL12A1/SFRP2/COL6A3/COL6A1/COL6A2/WNT7A/WNT7B/ROR2/FOXD1/BMP3/SOX9/OSR2/COL11A1/LUM/SNAI2/CHI3L1	41
GO:0031424	BP	keratinization	35/684	3.62985e-13	1.95044e-10	1.57718e-10	DSC2/DSP/KRTAP5-10/SPRR1B/KRT6B/KRTAP5-9/DSG3/SPRR2D/SPRR2A/KRT14/KRT6A/KRT16/SPRR2E/KLK5/KRT9/ABCA12/KRT79/KRT34/KRT6C/CYP26B1/DSC3/TGM1/PKP1/SFN/CDH3/PI3/SPRR2G/KRT5/KRT7/KRT1/LCE3D/DSG1/KRT75/KRT31/KRT81	35
GO:0030199	BP	collagen fibril organization	17/684	4.21407e-12	2.03793e-09	1.64792e-09	COL5A3/LOX/COL5A2/PXDN/COL5A1/LOXL2/COL1A2/ADAMTS2/COL3A1/COL1A1/GREM1/COL12A1/SFRP2/MMP11/AEBP1/COL11A1/LUM	17
GO:0051216	BP	cartilage development	32/684	6.57867e-12	2.89222e-09	2.33873e-09	CHST11/HOXB3/ADAMTS12/TGFBI/ECM1/PTHLH/HMGA2/BARX2/SULF2/PRRX1/LOXL2/SULF1/WNT11/EFEMP1/COL1A1/CD44/GREM1/COL12A1/SFRP2/COL6A3/COL6A1/COL6A2/WNT7A/WNT7B/ROR2/BMP3/SOX9/OSR2/COL11A1/LUM/SNAI2/CHI3L1	32
GO:0050673	BP	epithelial cell proliferation	47/684	3.08563e-11	1.24351e-08	1.00554e-08	CD109/ATOH8/NRP2/KLK8/CAV1/ECM1/GATA3/EREG/FAP/FGFBP1/PTPRM/CDK6/SULF2/SHH/PPARG/LOXL2/SULF1/ID2/THBS1/EGFR/MYC/AR/ID1/AREG/PGF/SFRP2/TGFBR3/HNF1B/TWIST1/TGM1/WNT7A/SPARC/CAV2/F3/APLN/SOX9/SFN/EPGN/OSR2/CDH3/NRARP/LRG1/SNAI2/TBX1/GATA2/CDKN2B/SERPINB5	47
GO:0050678	BP	regulation of epithelial cell proliferation	42/684	1.59906e-10	5.94852e-08	4.81014e-08	CD109/ATOH8/NRP2/CAV1/ECM1/GATA3/EREG/FGFBP1/PTPRM/CDK6/SULF2/SHH/PPARG/SULF1/THBS1/EGFR/MYC/AR/ID1/AREG/PGF/SFRP2/TGFBR3/TWIST1/TGM1/WNT7A/SPARC/CAV2/F3/APLN/SOX9/SFN/EPGN/OSR2/CDH3/NRARP/LRG1/SNAI2/TBX1/GATA2/CDKN2B/SERPINB5	42
GO:0018149	BP	peptide cross-linking	16/684	2.94798e-10	1.01832e-07	8.23441e-08	ANXA1/DSP/SPRR1B/FN1/SPRR2D/SPRR2A/SPRR2E/COL3A1/THBS1/PRR9/TGM1/BGN/PI3/KRT1/LCE3D/DCN	16
GO:0001655	BP	urogenital system development	37/684	1.56255e-09	5.03765e-07	4.07359e-07	ANXA1/CEP55/FOXA1/TNC/SERPINB7/CTSH/GATA3/SMAD6/HPGD/SULF2/SHH/COL4A1/EPHB3/FBN1/SULF1/WNT11/ID2/PDGFRB/KLF15/MYC/AR/PGF/UPK3A/HNF1B/NID1/FSTL3/CYP26B1/WNT7B/FOXD1/EMX2/SOX9/OSR2/PCSK9/MMP9/DCN/GATA2/SERPINB5	37
GO:0001706	BP	endoderm formation	14/684	1.90052e-09	5.74431e-07	4.64501e-07	INHBA/FN1/ITGA5/COL5A2/HMGA2/COL5A1/COL4A2/COL12A1/HNF1B/COL6A1/POU5F1/SOX7/COL11A1/MMP9	14
GO:0002062	BP	chondrocyte differentiation	21/684	3.78854e-09	1.07773e-06	8.71483e-07	CHST11/ADAMTS12/TGFBI/ECM1/PTHLH/HMGA2/SULF2/LOXL2/SULF1/EFEMP1/GREM1/COL12A1/SFRP2/COL6A3/COL6A1/COL6A2/WNT7A/SOX9/OSR2/COL11A1/SNAI2	21
GO:0035987	BP	endodermal cell differentiation	13/684	4.73322e-09	1.27166e-06	1.0283e-06	INHBA/FN1/ITGA5/COL5A2/HMGA2/COL5A1/COL4A2/COL12A1/HNF1B/COL6A1/POU5F1/COL11A1/MMP9	13
GO:0007178	BP	transmembrane receptor protein serine/threonine kinase signaling pathway	37/684	7.23333e-09	1.84107e-06	1.48874e-06	CD109/CHST11/INHBA/ATOH8/GDF7/LOX/CAV1/SMAD6/SORL1/HPGD/SHH/COL1A2/FBN1/SULF1/COL3A1/THBS1/PMEPA1/ID1/GREM1/DKK3/SFRP2/TGFBR3/HTRA3/LTBP2/FSTL3/ASPN/TGFB3/CAV2/ROR2/FBN2/FOXD1/BMP3/LRG1/CGN/GDF15/BAMBI/CDKN2B	37
GO:0090288	BP	negative regulation of cellular response to growth factor stimulus	24/684	9.20686e-09	2.22622e-06	1.80018e-06	CD109/CHST11/ADAMTS12/CAV1/GATA3/SMAD6/SORL1/SULF2/FBN1/SULF1/THBS1/PMEPA1/GREM1/SFRP2/TGFBR3/HTRA3/FSTL3/ASPN/TGFB3/CAV2/FBN2/APLN/DCN/BAMBI	24
GO:0090287	BP	regulation of cellular response to growth factor stimulus	33/684	9.91066e-09	2.25555e-06	1.8239e-06	CD109/CHST11/ADAMTS12/ITGA5/LOX/CAV1/GATA3/SMAD6/SORL1/FGFBP1/SULF2/FBN1/SULF1/THBS1/PMEPA1/FAM20C/GREM1/DKK3/SFRP2/TGFBR3/HTRA3/FSTL3/ASPN/TGFB3/CAV2/FBN2/FOXD1/APLN/LRG1/DCN/BAMBI/IL1B/CDKN2B	33
GO:0031589	BP	cell-substrate adhesion	37/684	1.06017e-08	2.25555e-06	1.8239e-06	CORO1C/MAP4K4/SRCIN1/COL5A3/CD96/ACTN1/ADAMTS12/FN1/ITGA5/S100A10/FLNA/POSTN/RHOD/AGR2/SMAD6/LGALS1/CDK6/MYADM/PLAU/EPHB3/BCAM/NID2/COL3A1/THBS1/CCDC80/COL1A1/CD44/ID1/SKAP1/SERPINE1/NID1/PDPN/COL16A1/ACER2/L1CAM/LAMC2/MSLN	37
GO:0071560	BP	cellular response to transforming growth factor beta stimulus	30/684	1.07274e-08	2.25555e-06	1.8239e-06	CD109/CHST11/LOX/CAV1/POSTN/SMAD6/HPGD/COL4A2/COL1A2/FBN1/COL3A1/THBS1/COL1A1/PMEPA1/ID1/DKK3/TGFBR3/HTRA3/LTBP2/ASPN/WNT7A/TGFB3/CAV2/FBN2/SOX9/LRG1/CGN/GDF15/BAMBI/CDKN2B	30
GO:0071559	BP	response to transforming growth factor beta	30/684	1.86214e-08	3.75175e-06	3.03377e-06	CD109/CHST11/LOX/CAV1/POSTN/SMAD6/HPGD/COL4A2/COL1A2/FBN1/COL3A1/THBS1/COL1A1/PMEPA1/ID1/DKK3/TGFBR3/HTRA3/LTBP2/ASPN/WNT7A/TGFB3/CAV2/FBN2/SOX9/LRG1/CGN/GDF15/BAMBI/CDKN2B	30
GO:0090092	BP	regulation of transmembrane receptor protein serine/threonine kinase signaling pathway	29/684	1.93949e-08	3.75175e-06	3.03377e-06	CD109/CHST11/INHBA/GDF7/LOX/CAV1/SMAD6/SORL1/SHH/FBN1/SULF1/THBS1/PMEPA1/GREM1/DKK3/SFRP2/TGFBR3/HTRA3/FSTL3/ASPN/TGFB3/CAV2/FBN2/FOXD1/BMP3/LRG1/GDF15/BAMBI/CDKN2B	29
GO:0001503	BP	ossification	39/684	2.52638e-08	4.69908e-06	3.79981e-06	TNC/LOX/COL5A2/CTHRC1/ECM1/PTHLH/SMAD6/CDK6/SHH/COL1A2/WNT11/ID2/COL1A1/EGFR/FAM20C/ID1/GREM1/AREG/SFRP2/DHRS3/KREMEN2/FSTL3/COL6A1/TWIST1/ASPN/WNT7B/TGFB3/SPARC/ROR2/VCAN/FBN2/BMP3/SOX9/OSR2/COL11A1/SNAI2/SPP1/GPNMB/IL6	39
GO:0032963	BP	collagen metabolic process	19/684	3.63065e-08	6.50289e-06	5.25842e-06	KLK6/SERPINB7/FAP/COL5A1/PPARG/COL1A2/ADAMTS2/CTSL/PDGFRB/COL1A1/ID1/TGFB3/COL15A1/MMP11/RCN3/MMP9/IL6/MMP3/MMP28	19
GO:0007179	BP	transforming growth factor beta receptor signaling pathway	25/684	7.91983e-08	1.36787e-05	1.1061e-05	CD109/CHST11/LOX/CAV1/SMAD6/HPGD/COL1A2/FBN1/COL3A1/THBS1/PMEPA1/ID1/DKK3/TGFBR3/HTRA3/LTBP2/ASPN/TGFB3/CAV2/FBN2/LRG1/CGN/GDF15/BAMBI/CDKN2B	25
GO:0048562	BP	embryonic organ morphogenesis	31/684	8.55798e-08	1.42712e-05	1.15401e-05	RNF207/CHST11/SLC44A4/HOXB3/HOXB5/CTHRC1/GATA3/TBX3/HOXB6/SHH/PRRX1/FBN1/WNT11/ID2/EFEMP1/MFAP2/HNF1B/TWIST1/TGFB3/TBX2/ROR2/FBN2/SOX9/OSR2/SLITRK6/COL11A1/HOXB8/TBX1/TEAD2/GATA2/GRHL3	31
GO:0052547	BP	regulation of peptidase activity	41/684	9.54817e-08	1.53917e-05	1.24461e-05	CD109/AGER/SERPINB7/BIRC5/SPINK1/FN1/CTSH/LGALS9/CAV1/ECM1/SORL1/SERPINB2/CRYAB/PPARG/THBS1/S100A8/CD44/MYC/PLAUR/SERPINB13/SFRP2/SERPINE1/TIMP2/COL6A3/F3/SOX7/PCOLCE2/DAPK1/SFN/S100A9/PI3/SERPINB9/RCN3/SERPINE2/DHCR24/MMP9/SPINK4/ACER2/TFPI2/A2ML1/SERPINB5	41
GO:0002063	BP	chondrocyte development	12/684	1.10231e-07	1.7196e-05	1.39052e-05	CHST11/ECM1/PTHLH/SULF2/SULF1/COL12A1/SFRP2/COL6A3/COL6A1/COL6A2/SOX9/COL11A1	12
GO:0060021	BP	roof of mouth development	16/684	1.29327e-07	1.95445e-05	1.58042e-05	INHBA/TBX3/SHH/PRRX1/EPHB3/WNT11/TGFBR3/DHRS3/TWIST1/WNT7A/TGFB3/TBX2/OSR2/SNAI2/TBX1/MSC	16
GO:0030193	BP	regulation of blood coagulation	15/684	1.50707e-07	2.16229e-05	1.74849e-05	CAV1/TSPAN8/FAP/SERPINB2/PLAU/ANXA5/THBS1/ABAT/PLAUR/SERPINE1/F3/THBD/PDPN/SERPINE2/KRT1	15
GO:1903035	BP	negative regulation of response to wounding	16/684	1.52022e-07	2.16229e-05	1.74849e-05	CD109/AGER/KLK8/TSPAN8/FAP/SERPINB2/PLAU/ANXA5/THBS1/ABAT/PLAUR/SERPINE1/THBD/SERPINE2/KRT1/SPP1	16
GO:1900046	BP	regulation of hemostasis	15/684	1.79292e-07	2.4773e-05	2.00321e-05	CAV1/TSPAN8/FAP/SERPINB2/PLAU/ANXA5/THBS1/ABAT/PLAUR/SERPINE1/F3/THBD/PDPN/SERPINE2/KRT1	15
GO:0022617	BP	extracellular matrix disassembly	15/684	2.12692e-07	2.85717e-05	2.31038e-05	CTSV/KLK7/FAP/FSCN1/KLK5/CTSL/CD44/TIMP2/DPP4/ADAMTS4/MMP11/PDPN/MMP9/IL6/MMP3	15
GO:0050818	BP	regulation of coagulation	15/684	3.49344e-07	4.51571e-05	3.65153e-05	CAV1/TSPAN8/FAP/SERPINB2/PLAU/ANXA5/THBS1/ABAT/PLAUR/SERPINE1/F3/THBD/PDPN/SERPINE2/KRT1	15
GO:0030195	BP	negative regulation of blood coagulation	12/684	3.56858e-07	4.51571e-05	3.65153e-05	TSPAN8/FAP/SERPINB2/PLAU/ANXA5/THBS1/ABAT/PLAUR/SERPINE1/THBD/SERPINE2/KRT1	12
GO:0017015	BP	regulation of transforming growth factor beta receptor signaling pathway	18/684	3.73508e-07	4.51571e-05	3.65153e-05	CD109/CHST11/LOX/CAV1/SMAD6/FBN1/THBS1/PMEPA1/DKK3/TGFBR3/HTRA3/ASPN/TGFB3/CAV2/FBN2/LRG1/BAMBI/CDKN2B	18
GO:0022612	BP	gland morphogenesis	18/684	3.73508e-07	4.51571e-05	3.65153e-05	FOXA1/GDF7/TNC/CAV1/TBX3/ELF3/SULF2/SHH/MSN/SULF1/EGFR/AR/AREG/TGFB3/TBX2/SOX9/SNAI2/SERPINB5	18
GO:0072001	BP	renal system development	30/684	4.10286e-07	4.83938e-05	3.91326e-05	CEP55/SERPINB7/CTSH/GATA3/SMAD6/HPGD/SULF2/SHH/COL4A1/FBN1/SULF1/WNT11/ID2/PDGFRB/KLF15/MYC/PGF/UPK3A/HNF1B/NID1/FSTL3/CYP26B1/WNT7B/FOXD1/EMX2/SOX9/OSR2/PCSK9/MMP9/DCN	30
GO:0001704	BP	formation of primary germ layer	18/684	4.24038e-07	4.8825e-05	3.94813e-05	INHBA/ATOH8/FN1/ITGA5/COL5A2/HMGA2/TXNRD1/COL5A1/COL4A2/WNT11/COL12A1/SFRP2/HNF1B/COL6A1/POU5F1/SOX7/COL11A1/MMP9	18
GO:1900047	BP	negative regulation of hemostasis	12/684	4.43673e-07	4.98282e-05	4.02925e-05	TSPAN8/FAP/SERPINB2/PLAU/ANXA5/THBS1/ABAT/PLAUR/SERPINE1/THBD/SERPINE2/KRT1	12
GO:0060485	BP	mesenchyme development	29/684	4.6685e-07	4.98282e-05	4.02925e-05	CORO1C/FOXA1/NRP2/FAM83D/FN1/EDNRA/HMGA2/SHH/LOXL2/WNT11/PDGFRB/COL1A1/MYC/GREM1/SFRP2/TGFBR3/TWIST1/TGFB3/TBX2/FOXD1/SOX9/KITLG/PDPN/SNAI2/TBX1/TEAD2/BAMBI/IL1B/IL6	29
GO:1903844	BP	regulation of cellular response to transforming growth factor beta stimulus	18/684	4.80717e-07	4.98282e-05	4.02925e-05	CD109/CHST11/LOX/CAV1/SMAD6/FBN1/THBS1/PMEPA1/DKK3/TGFBR3/HTRA3/ASPN/TGFB3/CAV2/FBN2/LRG1/BAMBI/CDKN2B	18
GO:0061041	BP	regulation of wound healing	20/684	4.82622e-07	4.98282e-05	4.02925e-05	CD109/AGER/ANXA1/CAV1/TSPAN8/FAP/SERPINB2/PLAU/ANXA5/THBS1/ABAT/PLAUR/MYLK/SERPINE1/F3/THBD/PDPN/SERPINE2/DUOX2/KRT1	20
GO:0048568	BP	embryonic organ development	38/684	4.8427e-07	4.98282e-05	4.02925e-05	RNF207/CHST11/SLC44A4/HOXB3/HOXB5/COL5A2/CTHRC1/GATA3/TBX3/HOXB6/SHH/PRRX1/FBN1/NES/WNT11/ID2/EFEMP1/EGFR/MFAP2/PLCD3/HNF1B/TWIST1/WNT7B/TGFB3/TBX2/ROR2/FBN2/SOX9/OSR2/SLITRK6/KITLG/COL11A1/HOXB8/TBX1/TEAD2/GATA2/TUBB2B/GRHL3	38
GO:0007492	BP	endoderm development	14/684	5.77016e-07	5.68474e-05	4.59685e-05	INHBA/FN1/ITGA5/COL5A2/HMGA2/COL5A1/COL4A2/COL12A1/HNF1B/COL6A1/POU5F1/SOX7/COL11A1/MMP9	14
GO:0061045	BP	negative regulation of wound healing	14/684	5.77016e-07	5.68474e-05	4.59685e-05	CD109/AGER/TSPAN8/FAP/SERPINB2/PLAU/ANXA5/THBS1/ABAT/PLAUR/SERPINE1/THBD/SERPINE2/KRT1	14
GO:0050679	BP	positive regulation of epithelial cell proliferation	24/684	5.87753e-07	5.68474e-05	4.59685e-05	NRP2/ECM1/FGFBP1/SHH/EGFR/MYC/AR/ID1/AREG/PGF/TWIST1/TGM1/WNT7A/CAV2/F3/APLN/SOX9/EPGN/OSR2/CDH3/NRARP/LRG1/TBX1/GATA2	24
GO:1903034	BP	regulation of response to wounding	22/684	6.92459e-07	6.56614e-05	5.30957e-05	CD109/AGER/ANXA1/KLK8/CAV1/TSPAN8/FAP/SERPINB2/PLAU/ANXA5/THBS1/ABAT/PLAUR/MYLK/SERPINE1/F3/THBD/PDPN/SERPINE2/DUOX2/KRT1/SPP1	22
GO:0050819	BP	negative regulation of coagulation	12/684	8.27259e-07	7.53233e-05	6.09086e-05	TSPAN8/FAP/SERPINB2/PLAU/ANXA5/THBS1/ABAT/PLAUR/SERPINE1/THBD/SERPINE2/KRT1	12
GO:0045165	BP	cell fate commitment	28/684	8.29386e-07	7.53233e-05	6.09086e-05	FOXA1/GDF7/BATF/GATA3/TBX3/SHH/PRRX1/PPARG/WNT11/ID2/SPDEF/AR/SFRP2/HNF1B/EVX1/CYP26B1/POU5F1/WNT7A/WNT7B/TBX2/ROR2/SOX9/GAS1/PDPN/TBX1/GATA2/HOXC10/IL6	28
GO:0001649	BP	osteoblast differentiation	25/684	8.41079e-07	7.53233e-05	6.09086e-05	TNC/LOX/CTHRC1/PTHLH/SMAD6/CDK6/SHH/WNT11/ID2/COL1A1/FAM20C/ID1/GREM1/AREG/SFRP2/COL6A1/TWIST1/WNT7B/VCAN/FBN2/BMP3/SNAI2/SPP1/GPNMB/IL6	25
GO:0030324	BP	lung development	21/684	1.37811e-06	0.000121174	9.79845e-05	FOXA1/TNC/LOX/CTSH/AGR2/SHH/ADAMTS2/ABCA12/WNT11/PDGFRB/EGFR/SPDEF/ID1/FSTL3/WNT7B/TGFB3/SPARC/SOX9/PDPN/RCN3/CHI3L1	21
GO:0010038	BP	response to metal ion	33/684	1.5394e-06	0.000132938	0.000107498	CLIC4/FBP1/CCNB1/MT1X/TXNIP/CAV1/CYB5A/ADCY7/PRNP/ECT2/MT2A/GGH/KRT14/SHH/LOXL2/ANXA5/ID2/THBS1/EGFR/S100A8/ABAT/MT1G/TFF1/FSTL3/SPARC/MT1M/MT1E/S100A16/MAOB/SYT8/TNNC1/FIBIN/MMP9	33
GO:0048732	BP	gland development	37/684	1.81122e-06	0.000153667	0.00012426	ANXA1/FOXA1/GDF7/HOXB3/TNC/AURKA/CAV1/GATA3/TBX3/ELF3/SULF2/SHH/EPHB3/MSN/SULF1/WNT11/ID2/EGFR/AR/AREG/DKK3/TGFBR3/HNF1B/FSTL3/WNT7B/TGFB3/TBX2/APLN/SOX9/FA2H/PCSK9/AK4/SERPINE2/SNAI2/TBX1/GATA2/SERPINB5	37
GO:0048762	BP	mesenchymal cell differentiation	24/684	1.92873e-06	0.000160816	0.00013004	CORO1C/FOXA1/NRP2/FAM83D/FN1/EDNRA/HMGA2/SHH/LOXL2/WNT11/COL1A1/GREM1/SFRP2/TGFBR3/TWIST1/TGFB3/SOX9/KITLG/PDPN/SNAI2/TBX1/BAMBI/IL1B/IL6	24
GO:0030323	BP	respiratory tube development	21/684	2.0066e-06	0.000164473	0.000132998	FOXA1/TNC/LOX/CTSH/AGR2/SHH/ADAMTS2/ABCA12/WNT11/PDGFRB/EGFR/SPDEF/ID1/FSTL3/WNT7B/TGFB3/SPARC/SOX9/PDPN/RCN3/CHI3L1	21
GO:0048705	BP	skeletal system morphogenesis	25/684	2.55475e-06	0.000205913	0.000166507	CHST11/HOXB3/HOXB5/HOXB6/BARX2/PRRX1/COL1A1/GREM1/COL12A1/SFRP2/DHRS3/COL6A3/CYP26B1/COL6A1/TWIST1/COL6A2/WNT7A/TGFB3/ROR2/FBN2/SOX9/OSR2/COL11A1/HOXB8/TBX1	25
GO:0007160	BP	cell-matrix adhesion	24/684	2.86973e-06	0.000225669	0.000182482	CORO1C/MAP4K4/COL5A3/CD96/ACTN1/ADAMTS12/FN1/S100A10/POSTN/RHOD/CDK6/PLAU/BCAM/NID2/COL3A1/THBS1/CD44/SKAP1/SERPINE1/NID1/COL16A1/ACER2/L1CAM/MSLN	24
GO:0052548	BP	regulation of endopeptidase activity	36/684	2.89319e-06	0.000225669	0.000182482	CD109/AGER/SERPINB7/BIRC5/SPINK1/CTSH/LGALS9/SORL1/SERPINB2/CRYAB/PPARG/THBS1/S100A8/CD44/MYC/PLAUR/SERPINB13/SFRP2/SERPINE1/TIMP2/COL6A3/F3/SOX7/DAPK1/SFN/S100A9/PI3/SERPINB9/SERPINE2/DHCR24/MMP9/SPINK4/ACER2/TFPI2/A2ML1/SERPINB5	36
GO:0032689	BP	negative regulation of interferon-gamma production	9/684	3.38598e-06	0.000259914	0.000210174	INHBA/CD96/LGALS9/GATA3/PRNP/PGLYRP3/IL36RN/PGLYRP4/IL20RB	9
GO:0090101	BP	negative regulation of transmembrane receptor protein serine/threonine kinase signaling pathway	17/684	3.52677e-06	0.000266491	0.000215492	CD109/CHST11/CAV1/SMAD6/SORL1/FBN1/PMEPA1/GREM1/SFRP2/TGFBR3/HTRA3/FSTL3/ASPN/TGFB3/CAV2/FBN2/BAMBI	17
GO:0060541	BP	respiratory system development	22/684	3.79468e-06	0.000282324	0.000228295	FOXA1/TNC/LOX/CTSH/AGR2/SHH/ADAMTS2/ABCA12/WNT11/PDGFRB/EGFR/SPDEF/ID1/FSTL3/WNT7B/TGFB3/SPARC/SOX9/PDPN/RCN3/MSC/CHI3L1	22
GO:0048608	BP	reproductive structure development	36/684	3.98032e-06	0.000291649	0.000235835	CTSV/INHBA/ANXA1/FOXA1/GDF7/TNC/FLNA/GATA3/ASPM/TBX3/EREG/HSD17B2/SHH/STC2/PPARG/ADAM19/SULF1/PDGFRB/EGFR/AR/SFRP2/PLCD3/FOSL1/FSTL3/WNT7A/WNT7B/ROR2/GJB2/SOX9/KITLG/SERPINE2/DHCR24/DCN/GATA2/SPP1/SERPINB5	36
GO:0001822	BP	kidney development	27/684	4.23732e-06	0.000305607	0.000247122	SERPINB7/CTSH/GATA3/SMAD6/HPGD/SULF2/SHH/FBN1/SULF1/WNT11/ID2/PDGFRB/KLF15/MYC/PGF/UPK3A/HNF1B/NID1/FSTL3/CYP26B1/WNT7B/FOXD1/SOX9/OSR2/PCSK9/MMP9/DCN	27
GO:0010466	BP	negative regulation of peptidase activity	26/684	4.2972e-06	0.000305607	0.000247122	CD109/SERPINB7/BIRC5/SPINK1/ECM1/SORL1/SERPINB2/CRYAB/THBS1/CD44/PLAUR/SERPINB13/SFRP2/SERPINE1/TIMP2/COL6A3/SFN/PI3/SERPINB9/SERPINE2/DHCR24/MMP9/SPINK4/TFPI2/A2ML1/SERPINB5	26
GO:0061458	BP	reproductive system development	36/684	4.6553e-06	0.000326276	0.000263836	CTSV/INHBA/ANXA1/FOXA1/GDF7/TNC/FLNA/GATA3/ASPM/TBX3/EREG/HSD17B2/SHH/STC2/PPARG/ADAM19/SULF1/PDGFRB/EGFR/AR/SFRP2/PLCD3/FOSL1/FSTL3/WNT7A/WNT7B/ROR2/GJB2/SOX9/KITLG/SERPINE2/DHCR24/DCN/GATA2/SPP1/SERPINB5	36
GO:0042730	BP	fibrinolysis	8/684	5.05094e-06	0.000348948	0.000282169	FAP/SERPINB2/PLAU/THBS1/PLAUR/SERPINE1/THBD/KRT1	8
GO:0010951	BP	negative regulation of endopeptidase activity	25/684	5.71735e-06	0.000389424	0.000314899	CD109/SERPINB7/BIRC5/SPINK1/SORL1/SERPINB2/CRYAB/THBS1/CD44/PLAUR/SERPINB13/SFRP2/SERPINE1/TIMP2/COL6A3/SFN/PI3/SERPINB9/SERPINE2/DHCR24/MMP9/SPINK4/TFPI2/A2ML1/SERPINB5	25
GO:0030512	BP	negative regulation of transforming growth factor beta receptor signaling pathway	13/684	7.23069e-06	0.000485661	0.000392719	CD109/CHST11/CAV1/SMAD6/FBN1/PMEPA1/TGFBR3/HTRA3/ASPN/TGFB3/CAV2/FBN2/BAMBI	13
GO:0007565	BP	female pregnancy	21/684	8.02698e-06	0.00053176	0.000429996	PLA2G6/CTSV/OVGP1/ITGA5/LGALS9/PTHLH/ADCY7/HPGD/STC2/AR/PGF/FOSL1/TGFB3/GJB2/THBD/RGS2/COL16A1/DSG1/MMP9/SPP1/IL1B	21
GO:0032526	BP	response to retinoic acid	15/684	9.15779e-06	0.000598474	0.000483943	TNC/CTSH/HSD17B2/PPARG/WNT11/PDGFRB/COL1A1/CYP26B1/WNT7B/TESC/GJB2/SOX9/TBX1/TEAD2/ACER2	15
GO:1903845	BP	negative regulation of cellular response to transforming growth factor beta stimulus	13/684	9.52668e-06	0.000614281	0.000496725	CD109/CHST11/CAV1/SMAD6/FBN1/PMEPA1/TGFBR3/HTRA3/ASPN/TGFB3/CAV2/FBN2/BAMBI	13
GO:0019730	BP	antimicrobial humoral response	16/684	9.82581e-06	0.000625232	0.00050558	PLA2G6/KLK7/KRT6A/S100A7/KLK5/SPON2/PGLYRP3/S100A8/IL36RN/S100A12/BPIFB1/RNASE7/S100A9/PGLYRP4/PI3/CXCL5	16
GO:0050680	BP	negative regulation of epithelial cell proliferation	19/684	1.02688e-05	0.000644935	0.000521512	CD109/ATOH8/CAV1/GATA3/EREG/PTPRM/CDK6/PPARG/SULF1/THBS1/AR/SFRP2/TGFBR3/SPARC/CAV2/SOX9/SFN/SNAI2/CDKN2B	19
GO:0061436	BP	establishment of skin barrier	7/684	1.26078e-05	0.000781684	0.000632092	KRT16/ABCA12/CYP26B1/SFN/FA2H/KRT1/GRHL3	7
GO:0031099	BP	regeneration	21/684	1.29256e-05	0.000791242	0.000639821	MAP4K4/MAPK8IP3/ANXA1/KLK6/TNC/CCNB1/AURKA/KLK8/CCNA2/POSTN/SULF2/PRRX1/PPARG/MAP1B/EGFR/PGF/TGFBR3/WNT7A/NNMT/SPP1/ANXA3	21
GO:0045765	BP	regulation of angiogenesis	32/684	1.35288e-05	0.000817819	0.000661311	SPHK1/ANXA1/ITGA5/CTSH/ECM1/FGFBP1/HMGA2/PTPRM/PLK2/COL4A2/PPARG/TSPAN12/SULF1/THBS1/ADAM12/ID1/PGF/SFRP2/SERPINE1/TWIST1/SPARC/F3/THBS2/LRG1/KRT1/CHI3L1/DCN/GATA2/IL1B/ANXA3/GPNMB/IL6	32
GO:0010810	BP	regulation of cell-substrate adhesion	22/684	1.43234e-05	0.000855157	0.000691504	CORO1C/MAP4K4/FN1/ITGA5/S100A10/FLNA/POSTN/RHOD/AGR2/LGALS1/CDK6/MYADM/PLAU/THBS1/CCDC80/COL1A1/SKAP1/SERPINE1/NID1/PDPN/COL16A1/ACER2	22
GO:0140014	BP	mitotic nuclear division	25/684	1.47633e-05	0.000866648	0.000700796	ANLN/SPHK1/DLGAP5/RACGAP1/KIF11/BIRC5/CDC20/MKI67/CCNB1/CDCA5/PLK1/AURKA/FLNA/KIF4A/KIF2C/CDCA8/TPX2/EREG/TRIP13/PDGFRB/CAV2/MYBL2/EPGN/CCDC8/IL1B	25
GO:0048706	BP	embryonic skeletal system development	16/684	1.48742e-05	0.000866648	0.000700796	CHST11/HOXB3/HOXB5/HOXB6/SULF2/SHH/PRRX1/SULF1/WNT11/COL1A1/TWIST1/TGFB3/OSR2/COL11A1/HOXB8/TBX1	16
GO:0007369	BP	gastrulation	20/684	1.55923e-05	0.000897674	0.000725884	INHBA/ATOH8/FN1/ITGA5/COL5A2/HMGA2/MYADM/TXNRD1/COL5A1/COL4A2/WNT11/COL12A1/SFRP2/HNF1B/COL6A1/POU5F1/SOX7/APLN/COL11A1/MMP9	20
GO:0001837	BP	epithelial to mesenchymal transition	17/684	1.62418e-05	0.000924061	0.000747222	FOXA1/FAM83D/HMGA2/LOXL2/WNT11/COL1A1/GREM1/SFRP2/TGFBR3/TWIST1/TGFB3/SOX9/PDPN/SNAI2/BAMBI/IL1B/IL6	17
GO:0030282	BP	bone mineralization	15/684	1.77936e-05	0.00100058	0.000809095	LOX/ECM1/PTHLH/COL1A2/WNT11/FAM20C/GREM1/TWIST1/ASPN/TGFB3/ROR2/FBN2/SOX9/OSR2/GPNMB	15
GO:0043583	BP	ear development	22/684	1.91321e-05	0.00106348	0.000859959	SLC44A4/CTHRC1/CCNA2/GATA3/CDH23/SHH/KCNQ1/PRRX1/PDGFRB/TWIST1/TGFB3/SPARC/ROR2/GJB2/SOX9/OSR2/SLITRK6/MYCL/COL11A1/TBX1/GATA2/GRHL3	22
GO:0044706	BP	multi-multicellular organism process	22/684	2.3645e-05	0.0012994	0.00105073	PLA2G6/CTSV/OVGP1/ITGA5/LGALS9/PTHLH/ADCY7/HPGD/STC2/AR/PGF/FOSL1/TGFB3/GJB2/THBD/RGS2/SERPINE2/COL16A1/DSG1/MMP9/SPP1/IL1B	22
GO:0090596	BP	sensory organ morphogenesis	24/684	2.56808e-05	0.00139542	0.00112838	SLC44A4/COL5A2/CTHRC1/GATA3/PTPRM/COL5A1/FJX1/PRRX1/TSPAN12/FBN1/EFEMP1/MFAP2/CYP26B1/TWIST1/TBX2/ROR2/FBN2/SOX9/OSR2/SLITRK6/COL11A1/TBX1/GATA2/GRHL3	24
GO:0048839	BP	inner ear development	20/684	2.68599e-05	0.00144327	0.00116707	SLC44A4/CTHRC1/CCNA2/GATA3/CDH23/SHH/KCNQ1/PRRX1/PDGFRB/TGFB3/SPARC/ROR2/GJB2/SOX9/SLITRK6/MYCL/COL11A1/TBX1/GATA2/GRHL3	20
GO:0030206	BP	chondroitin sulfate biosynthetic process	7/684	3.07345e-05	0.00157024	0.00126974	CHST11/CHST15/CHST3/DSE/VCAN/BGN/DCN	7
GO:0033561	BP	regulation of water loss via skin	7/684	3.07345e-05	0.00157024	0.00126974	KRT16/ABCA12/CYP26B1/SFN/FA2H/KRT1/GRHL3	7
GO:0045992	BP	negative regulation of embryonic development	7/684	3.07345e-05	0.00157024	0.00126974	COL5A2/GATA3/COL5A1/SULF1/SFRP2/TBX2/NRARP	7
GO:0031214	BP	biomineral tissue development	18/684	3.08463e-05	0.00157024	0.00126974	LOX/ECM1/PTHLH/COL1A2/WNT11/COL1A1/FAM20C/GREM1/TWIST1/ASPN/TGFB3/ROR2/FBN2/SOX9/OSR2/TBX1/SPP1/GPNMB	18
GO:0110148	BP	biomineralization	18/684	3.08463e-05	0.00157024	0.00126974	LOX/ECM1/PTHLH/COL1A2/WNT11/COL1A1/FAM20C/GREM1/TWIST1/ASPN/TGFB3/ROR2/FBN2/SOX9/OSR2/TBX1/SPP1/GPNMB	18
GO:0009612	BP	response to mechanical stimulus	21/684	3.14758e-05	0.0015856	0.00128216	TNC/CCNB1/TXNIP/POSTN/BTG2/PPARG/WNT11/COL3A1/THBS1/MAP1B/COL1A1/EGFR/FOSL1/SOX9/SLITRK6/SCEL/COL11A1/SERPINE2/CHI3L1/DCN/IL1B	21
GO:0033627	BP	cell adhesion mediated by integrin	11/684	3.36895e-05	0.00166247	0.00134432	ITGA5/PLAU/FBN1/SFRP2/SKAP1/SERPINE1/DPP4/TESC/SNAI2/COL16A1/ACER2	11
GO:0050891	BP	multicellular organismal water homeostasis	11/684	3.36895e-05	0.00166247	0.00134432	CYP4F12/ADCY7/SCNN1B/KRT16/SCNN1G/ABCA12/CYP26B1/SFN/FA2H/KRT1/GRHL3	11
GO:0048754	BP	branching morphogenesis of an epithelial tube	17/684	3.64685e-05	0.00176929	0.0014307	FOXA1/GDF7/TNC/CTSH/TBX3/EDNRA/SHH/COL4A1/MYC/AR/AREG/PGF/SFRP2/HNF1B/FOXD1/SOX9/NRARP	17
GO:0045785	BP	positive regulation of cell adhesion	32/684	3.70075e-05	0.00176929	0.0014307	TNFRSF14/AGER/MAP4K4/ANXA1/FOXA1/FN1/ITGA5/S100A10/FLNA/LGALS9/CAV1/CARD11/GATA3/RHOD/AGR2/LGALS1/CDK6/MYADM/SHH/ADAM19/CCDC80/CD44/SFRP2/SKAP1/NID1/FSTL3/DPP4/TNFSF9/PDPN/COL16A1/IL1B/IL6	32
GO:0048708	BP	astrocyte differentiation	12/684	3.70607e-05	0.00176929	0.0014307	AGER/CDK6/SHH/ID2/EGFR/S100A8/ROR2/LDLR/SOX9/SERPINE2/IL1B/IL6	12
GO:0006029	BP	proteoglycan metabolic process	13/684	3.75066e-05	0.00176929	0.0014307	IDUA/CHST11/ADAMTS12/CHST15/CHST3/HS6ST3/SULF2/SULF1/DSE/VCAN/BGN/COL11A1/DCN	13
GO:0006882	BP	cellular zinc ion homeostasis	8/684	3.79414e-05	0.00176929	0.0014307	SLC39A14/MT1X/MT2A/S100A8/MT1G/S100A9/MT1M/MT1E	8
GO:1901342	BP	regulation of vasculature development	33/684	3.80492e-05	0.00176929	0.0014307	SPHK1/ANXA1/SERPINB7/ITGA5/CTSH/ECM1/FGFBP1/HMGA2/PTPRM/PLK2/COL4A2/PPARG/TSPAN12/SULF1/THBS1/ADAM12/ID1/PGF/SFRP2/SERPINE1/TWIST1/SPARC/F3/THBS2/LRG1/KRT1/CHI3L1/DCN/GATA2/IL1B/ANXA3/GPNMB/IL6	33
GO:0061138	BP	morphogenesis of a branching epithelium	19/684	4.11287e-05	0.00187895	0.00151937	FOXA1/GDF7/TNC/CTSH/TBX3/EDNRA/SHH/COL4A1/SULF1/MYC/AR/AREG/PGF/SFRP2/HNF1B/FOXD1/SOX9/NRARP/SNAI2	19
GO:0050900	BP	leukocyte migration	37/684	4.12911e-05	0.00187895	0.00151937	TNFRSF14/AGER/SLC16A1/ANXA1/FN1/ITGA5/SLC7A5/LGALS9/CAV1/ECM1/GATA3/TREM1/CCL15/S100A7/MSN/COL1A2/THBS1/COL1A1/S100A8/XG/CD44/GREM1/PGF/IL36RN/SERPINE1/S100A12/CCL17/ROR2/THBD/S100A9/KITLG/IL36G/CXCL5/L1CAM/IL1B/IL6/MMP28	37
GO:0070486	BP	leukocyte aggregation	5/684	4.15731e-05	0.00187895	0.00151937	MSN/S100A8/CD44/S100A9/IL1B	5
GO:0001667	BP	ameboidal-type cell migration	35/684	4.29458e-05	0.00192302	0.00155501	CORO1C/AMOTL1/MAP4K4/ANLN/ANXA1/ATOH8/NRP2/FN1/CTSH/GATA3/FAP/FGFBP1/KRT16/PTPRM/PLK2/SHH/PPARG/LOXL2/WNT11/THBS1/ID1/GREM1/TWIST1/DPP4/WNT7A/SPARC/SOX9/PTPRR/S100P/KITLG/TBX1/MMP9/DCN/GATA2/ANXA3	35
GO:0010631	BP	epithelial cell migration	29/684	4.38836e-05	0.00193909	0.00156801	CORO1C/AMOTL1/MAP4K4/ANLN/ANXA1/ATOH8/NRP2/CTSH/GATA3/FAP/FGFBP1/KRT16/PTPRM/PLK2/PPARG/LOXL2/THBS1/ID1/GREM1/DPP4/WNT7A/SPARC/SOX9/PTPRR/S100P/MMP9/DCN/GATA2/ANXA3	29
GO:0030574	BP	collagen catabolic process	9/684	4.41068e-05	0.00193909	0.00156801	KLK6/FAP/ADAMTS2/CTSL/COL15A1/MMP11/MMP9/MMP3/MMP28	9
GO:0060070	BP	canonical Wnt signaling pathway	28/684	4.59168e-05	0.00200048	0.00161765	TLE2/CAV1/CTHRC1/GATA3/ASPM/SULF2/SHH/WNT11/TCF7L1/COL1A1/EGFR/GREM1/DKK3/SFRP2/LYPD6/ZBED2/KREMEN2/WNT7A/WNT7B/ROR2/SOX7/SOX9/SCEL/CDH3/NRARP/IGFBP6/SNAI2/BAMBI	28
GO:0034329	BP	cell junction assembly	32/684	4.9206e-05	0.00212465	0.00171805	CORO1C/MAP4K4/ACTN1/FN1/ITGA5/S100A10/FLNA/CAV1/RHOD/ECT2/KRT14/RAB17/EPHB3/FSCN1/IL1RAP/WNT11/THBS1/MAP1B/CDH26/WNT7A/PKP1/FLNC/GJB2/SLITRK6/CDH3/THBS2/POF1B/SNAI2/KRT5/COL16A1/DSG1/LAMC2	32
GO:0060348	BP	bone development	21/684	5.10571e-05	0.00216948	0.0017543	SIGLEC15/LOX/PLS3/SULF2/FBN1/SULF1/COL1A1/FAM20C/GREM1/COL12A1/SFRP2/DHRS3/COL6A3/CYP26B1/COL6A1/TWIST1/COL6A2/TGFB3/SPARC/SOX9/OSR2	21
GO:0090132	BP	epithelium migration	29/684	5.11416e-05	0.00216948	0.0017543	CORO1C/AMOTL1/MAP4K4/ANLN/ANXA1/ATOH8/NRP2/CTSH/GATA3/FAP/FGFBP1/KRT16/PTPRM/PLK2/PPARG/LOXL2/THBS1/ID1/GREM1/DPP4/WNT7A/SPARC/SOX9/PTPRR/S100P/MMP9/DCN/GATA2/ANXA3	29
GO:0060512	BP	prostate gland morphogenesis	7/684	5.18992e-05	0.00218247	0.00176481	FOXA1/TNC/SHH/SULF1/AR/SOX9/SERPINB5	7
GO:0055069	BP	zinc ion homeostasis	8/684	5.74755e-05	0.00239419	0.00193601	SLC39A14/MT1X/MT2A/S100A8/MT1G/S100A9/MT1M/MT1E	8
GO:0060562	BP	epithelial tube morphogenesis	27/684	5.91121e-05	0.00239419	0.00193601	RNF207/FOXA1/GDF7/TNC/ADAMTS12/CTSH/CTHRC1/GATA3/TBX3/EDNRA/SHH/COL4A1/WNT11/MYC/AR/AREG/PGF/SFRP2/HNF1B/TWIST1/TBX2/FOXD1/SOX9/NRARP/TBX1/TEAD2/GRHL3	27
GO:0045861	BP	negative regulation of proteolysis	29/684	5.94669e-05	0.00239419	0.00193601	CD109/SERPINB7/BIRC5/SPINK1/ECM1/PRNP/SORL1/SERPINB2/CRYAB/SHH/THBS1/CD44/PLAUR/SERPINB13/SFRP2/SERPINE1/TIMP2/COL6A3/SFN/GAS1/PI3/SERPINB9/SERPINE2/DHCR24/MMP9/SPINK4/TFPI2/A2ML1/SERPINB5	29
GO:0030278	BP	regulation of ossification	20/684	5.95459e-05	0.00239419	0.00193601	CTHRC1/ECM1/SMAD6/CDK6/ID2/FAM20C/ID1/GREM1/AREG/SFRP2/DHRS3/KREMEN2/TWIST1/WNT7B/TGFB3/FBN2/SOX9/OSR2/SNAI2/IL6	20
GO:0042303	BP	molting cycle	14/684	5.99042e-05	0.00239419	0.00193601	CD109/INHBA/MYO5A/FOXQ1/KRT14/KRT16/SHH/EGFR/SOX9/GAL/FA2H/CDH3/EPS8L3/TNFRSF19	14
GO:0042633	BP	hair cycle	14/684	5.99042e-05	0.00239419	0.00193601	CD109/INHBA/MYO5A/FOXQ1/KRT14/KRT16/SHH/EGFR/SOX9/GAL/FA2H/CDH3/EPS8L3/TNFRSF19	14
GO:0002573	BP	myeloid leukocyte differentiation	20/684	6.38038e-05	0.00250858	0.00202851	CD109/TMEM178A/SIGLEC15/INHBA/DHRS2/BATF/GATA3/CDK6/PPARG/FBN1/ID2/MYC/FAM20C/MT1G/FSTL3/TESC/ROR2/KITLG/MMP9/GATA2	20
GO:0045766	BP	positive regulation of angiogenesis	20/684	6.38038e-05	0.00250858	0.00202851	SPHK1/ANXA1/ITGA5/CTSH/ECM1/FGFBP1/HMGA2/PLK2/THBS1/ADAM12/PGF/SFRP2/SERPINE1/TWIST1/F3/LRG1/CHI3L1/GATA2/IL1B/ANXA3	20
GO:0030205	BP	dermatan sulfate metabolic process	5/684	6.55206e-05	0.00253486	0.00204976	IDUA/DSE/VCAN/BGN/DCN	5
GO:0061029	BP	eyelid development in camera-type eye	5/684	6.55206e-05	0.00253486	0.00204976	INHBA/EGFR/TWIST1/OSR2/GRHL3	5
GO:1902105	BP	regulation of leukocyte differentiation	24/684	6.7974e-05	0.00260891	0.00210964	AGER/TMEM178A/SIGLEC15/INHBA/ANXA1/LGALS9/CARD11/GATA3/CDK6/SHH/FBN1/ID2/IKZF3/PGLYRP3/MYC/FSTL3/CYP26B1/TESC/ROR2/TNFSF9/KITLG/NRARP/PGLYRP4/GATA2	24
GO:0090130	BP	tissue migration	29/684	6.89959e-05	0.00262249	0.00212062	CORO1C/AMOTL1/MAP4K4/ANLN/ANXA1/ATOH8/NRP2/CTSH/GATA3/FAP/FGFBP1/KRT16/PTPRM/PLK2/PPARG/LOXL2/THBS1/ID1/GREM1/DPP4/WNT7A/SPARC/SOX9/PTPRR/S100P/MMP9/DCN/GATA2/ANXA3	29
GO:0001101	BP	response to acid chemical	28/684	6.94124e-05	0.00262249	0.00212062	TNC/CCNB1/CTSH/COL5A2/HSD17B2/COL4A1/PPARG/COL1A2/COL18A1/WNT11/COL3A1/PDGFRB/COL1A1/EGFR/TGFBR3/CYP26B1/COL6A1/WNT7B/SPARC/TESC/LDLR/GJB2/SOX9/SCD/TBX1/COL16A1/TEAD2/ACER2	28
GO:0030204	BP	chondroitin sulfate metabolic process	8/684	7.00078e-05	0.00262448	0.00212223	IDUA/CHST11/CHST15/CHST3/DSE/VCAN/BGN/DCN	8
GO:0060840	BP	artery development	13/684	7.24178e-05	0.00269394	0.0021784	LOX/MYH10/SMAD6/HPGD/SHH/PRRX1/WNT11/COL3A1/PDGFRB/MYLK/TBX2/LDLR/TBX1	13
GO:0030104	BP	water homeostasis	11/684	7.52807e-05	0.00277906	0.00224723	CYP4F12/ADCY7/SCNN1B/KRT16/SCNN1G/ABCA12/CYP26B1/SFN/FA2H/KRT1/GRHL3	11
GO:0042135	BP	neurotransmitter catabolic process	6/684	8.01044e-05	0.00293473	0.00237311	AMT/HNMT/BHMT/MAOA/ABAT/MAOB	6
GO:0061037	BP	negative regulation of cartilage development	7/684	8.37186e-05	0.00304408	0.00246153	ADAMTS12/PTHLH/WNT11/EFEMP1/GREM1/SOX9/SNAI2	7
GO:0048146	BP	positive regulation of fibroblast proliferation	9/684	8.64149e-05	0.00311868	0.00252185	SPHK1/CCNB1/FN1/CCNA2/EREG/CDK6/PDGFRB/EGFR/MYC	9
GO:0046686	BP	response to cadmium ion	10/684	9.01113e-05	0.00322799	0.00261024	MT1X/CYB5A/PRNP/MT2A/EGFR/MT1G/SPARC/MT1M/MT1E/MMP9	10
GO:0097529	BP	myeloid leukocyte migration	20/684	9.55193e-05	0.00339655	0.00274655	AGER/ANXA1/CCL15/S100A7/THBS1/S100A8/XG/GREM1/PGF/IL36RN/SERPINE1/S100A12/CCL17/ROR2/S100A9/IL36G/CXCL5/IL1B/IL6/MMP28	20
GO:1902106	BP	negative regulation of leukocyte differentiation	13/684	9.86029e-05	0.00348061	0.00281452	TMEM178A/INHBA/ANXA1/CDK6/SHH/FBN1/ID2/PGLYRP3/MYC/FSTL3/NRARP/PGLYRP4/GATA2	13
GO:0060135	BP	maternal process involved in female pregnancy	10/684	0.000103343	0.00361817	0.00292575	PLA2G6/CTSV/LGALS9/ADCY7/STC2/AR/GJB2/RGS2/DSG1/SPP1	10
GO:0003401	BP	axis elongation	7/684	0.000104744	0.00361817	0.00292575	TNC/SHH/WNT11/AREG/SFRP2/HNF1B/SOX9	7
GO:0050650	BP	chondroitin sulfate proteoglycan biosynthetic process	7/684	0.000104744	0.00361817	0.00292575	CHST11/CHST15/CHST3/DSE/VCAN/BGN/DCN	7
GO:0001656	BP	metanephros development	12/684	0.000106332	0.00364697	0.00294905	CTSH/GATA3/SHH/FBN1/ID2/PDGFRB/MYC/HNF1B/WNT7B/FOXD1/SOX9/OSR2	12
GO:0001763	BP	morphogenesis of a branching structure	19/684	0.000112152	0.00380053	0.00307322	FOXA1/GDF7/TNC/CTSH/TBX3/EDNRA/SHH/COL4A1/SULF1/MYC/AR/AREG/PGF/SFRP2/HNF1B/FOXD1/SOX9/NRARP/SNAI2	19
GO:0007088	BP	regulation of mitotic nuclear division	17/684	0.000112381	0.00380053	0.00307322	ANLN/SPHK1/DLGAP5/KIF11/CDC20/MKI67/CCNB1/CDCA5/PLK1/AURKA/EREG/TRIP13/PDGFRB/CAV2/EPGN/CCDC8/IL1B	17
GO:1904018	BP	positive regulation of vasculature development	21/684	0.000117797	0.00391456	0.00316542	SPHK1/ANXA1/SERPINB7/ITGA5/CTSH/ECM1/FGFBP1/HMGA2/PLK2/THBS1/ADAM12/PGF/SFRP2/SERPINE1/TWIST1/F3/LRG1/CHI3L1/GATA2/IL1B/ANXA3	21
GO:0048871	BP	multicellular organismal homeostasis	35/684	0.000117959	0.00391456	0.00316542	CYP4F12/SIGLEC15/CTSH/CAV1/ADCY7/CDH23/SCNN1B/KRT16/SCNN1G/ABCA12/EGFR/MFAP2/ABAT/ID1/TFF1/CYP26B1/ZG16B/APLN/SOX9/SFN/FA2H/CDH3/SCD/IL20RB/RCN3/PM20D1/PIGR/KRT1/AZGP1/GATA2/SPP1/IL1B/HOXC10/GRHL3/IL6	35
GO:0006026	BP	aminoglycan catabolic process	10/684	0.000118181	0.00391456	0.00316542	IDUA/OVGP1/FUCA1/PGLYRP3/CD44/VCAN/BGN/PGLYRP4/LUM/DCN	10
GO:0043281	BP	regulation of cysteine-type endopeptidase activity involved in apoptotic process	20/684	0.000131884	0.00429122	0.00347	BIRC5/CTSH/LGALS9/CRYAB/PPARG/THBS1/S100A8/CD44/MYC/PLAUR/SFRP2/F3/SOX7/DAPK1/SFN/S100A9/SERPINB9/DHCR24/MMP9/ACER2	20
GO:0071241	BP	cellular response to inorganic substance	20/684	0.000131884	0.00429122	0.00347	CLIC4/FBP1/CCNB1/MT1X/CCNA2/ADCY7/PRNP/ECT2/MT2A/SHH/ANXA5/ID2/EGFR/MT1G/FSTL3/MT1M/MT1E/SYT8/MMP9/MMP3	20
GO:0045926	BP	negative regulation of growth	22/684	0.000132215	0.00429122	0.00347	FBP1/INHBA/MT1X/CDA/MT2A/CRYAB/DCBLD2/STC2/PPARG/WNT11/MT1G/SFRP2/GAL/GNG4/FSTL4/MT1M/RGS2/MT1E/SERPINE2/GDF15/SPP1/TMPRSS4	22
GO:0006979	BP	response to oxidative stress	33/684	0.000136445	0.00439898	0.00355714	NEIL1/SPHK1/ANXA1/TXNIP/DHRS2/CCNA2/PRNP/ECT2/PXDN/CRYAB/TXNRD1/S100A7/STC2/MELK/MSRB3/GPX8/PDGFRB/COL1A1/EGFR/AREG/FOSL1/GJB2/DAPK1/SGK2/NCF2/DUOX2/KRT1/DHCR24/GPX2/MMP9/PTGS1/IL6/MMP3	33
GO:0032331	BP	negative regulation of chondrocyte differentiation	6/684	0.000139973	0.00448285	0.00362496	ADAMTS12/PTHLH/EFEMP1/GREM1/SOX9/SNAI2	6
GO:0010273	BP	detoxification of copper ion	5/684	0.000143819	0.00454581	0.00367587	MT1X/MT2A/MT1G/MT1M/MT1E	5
GO:1990169	BP	stress response to copper ion	5/684	0.000143819	0.00454581	0.00367587	MT1X/MT2A/MT1G/MT1M/MT1E	5
GO:0043616	BP	keratinocyte proliferation	8/684	0.000145012	0.00455377	0.00368231	CD109/KLK8/EREG/AREG/TGM1/SFN/CDH3/SNAI2	8
GO:0060828	BP	regulation of canonical Wnt signaling pathway	24/684	0.00014788	0.00461385	0.00373089	TLE2/CAV1/CTHRC1/ASPM/SULF2/SHH/WNT11/COL1A1/EGFR/GREM1/DKK3/SFRP2/LYPD6/ZBED2/KREMEN2/ROR2/SOX7/SOX9/SCEL/CDH3/NRARP/IGFBP6/SNAI2/BAMBI	24
GO:0051302	BP	regulation of cell division	17/684	0.000150993	0.00468079	0.00378502	RACGAP1/PLK1/TXNIP/AURKA/ASPM/EREG/ECT2/CDC25B/PLK2/SHH/MYC/PGF/SFRP2/POU5F1/TGFB3/SFN/IL1B	17
GO:0002683	BP	negative regulation of immune system process	32/684	0.000155665	0.00479487	0.00387727	TNFRSF14/TMEM178A/INHBA/ANXA1/CD96/LGALS9/PRNP/CDK6/SHH/PPARG/FBN1/ID2/COL3A1/THBS1/PGLYRP3/MYC/GREM1/FSTL3/TGFB3/LDLR/SOX9/GAL/KITLG/NRARP/PLA2G2F/PGLYRP4/IL20RB/SERPINB9/HOXB8/GATA2/GPNMB/MMP28	32
GO:0014002	BP	astrocyte development	8/684	0.000171613	0.00520382	0.00420795	AGER/CDK6/EGFR/S100A8/ROR2/LDLR/IL1B/IL6	8
GO:0050654	BP	chondroitin sulfate proteoglycan metabolic process	8/684	0.000171613	0.00520382	0.00420795	IDUA/CHST11/CHST15/CHST3/DSE/VCAN/BGN/DCN	8
GO:0006022	BP	aminoglycan metabolic process	17/684	0.000174321	0.00520382	0.00420795	IDUA/CHST11/OVGP1/CHST15/CHST3/FUCA1/PDGFRB/DSE/PGLYRP3/CD44/VCAN/BGN/PGLYRP4/LUM/B3GNT3/DCN/IL1B	17
GO:0071772	BP	response to BMP	17/684	0.000174321	0.00520382	0.00420795	GDF7/ADAMTS12/GATA3/SMAD6/SORL1/FBN1/SULF1/ID1/GREM1/SFRP2/TGFBR3/HTRA3/FSTL3/ROR2/FOXD1/SOX9/GDF15	17
GO:0071773	BP	cellular response to BMP stimulus	17/684	0.000174321	0.00520382	0.00420795	GDF7/ADAMTS12/GATA3/SMAD6/SORL1/FBN1/SULF1/ID1/GREM1/SFRP2/TGFBR3/HTRA3/FSTL3/ROR2/FOXD1/SOX9/GDF15	17
GO:0032102	BP	negative regulation of response to external stimulus	30/684	0.000177377	0.00526256	0.00425545	CD109/AGER/SIGIRR/CD96/TNFAIP6/KLK8/LGALS9/GATA3/ADCY7/TSPAN8/FAP/SERPINB2/PLAU/PPARG/ANXA5/THBS1/ABAT/GREM1/PLAUR/SERPINE1/LDLR/THBD/IL20RB/SERPINB9/SERPINE2/SNAI2/NT5E/KRT1/SPP1/MMP28	30
GO:0072330	BP	monocarboxylic acid biosynthetic process	21/684	0.000179168	0.00528326	0.00427219	ACOT7/ALOX5/ANXA1/ELOVL4/MYO5A/DEGS1/HPGD/TRIB3/RBP1/DSE/ABAT/ACSM6/VCAN/FA2H/BGN/LIPG/SCD/DHRS9/PTGS1/DCN/IL1B	21
GO:0030111	BP	regulation of Wnt signaling pathway	28/684	0.000181808	0.00529414	0.00428099	TLE2/CAV1/CTHRC1/ASPM/SULF2/SHH/SULF1/WNT11/TCF7L1/COL1A1/EGFR/GREM1/DKK3/SFRP2/LYPD6/ZBED2/HNF1B/KREMEN2/NXN/ROR2/SOX7/SOX9/SCEL/CDH3/NRARP/IGFBP6/SNAI2/BAMBI	28
GO:0090183	BP	regulation of kidney development	9/684	0.000182821	0.00529414	0.00428099	SERPINB7/GATA3/SHH/PDGFRB/MYC/HNF1B/FOXD1/SOX9/MMP9	9
GO:0090307	BP	mitotic spindle assembly	9/684	0.000182821	0.00529414	0.00428099	RACGAP1/KIF11/BIRC5/CDC20/PLK1/FLNA/KIF4A/TPX2/MYBL2	9
GO:0071248	BP	cellular response to metal ion	18/684	0.000196746	0.00563256	0.00455465	CLIC4/FBP1/CCNB1/MT1X/ADCY7/PRNP/ECT2/MT2A/SHH/ANXA5/ID2/EGFR/MT1G/FSTL3/MT1M/MT1E/SYT8/MMP9	18
GO:0071300	BP	cellular response to retinoic acid	10/684	0.000196837	0.00563256	0.00455465	TNC/PPARG/WNT11/COL1A1/CYP26B1/WNT7B/TESC/SOX9/TBX1/TEAD2	10
GO:0030856	BP	regulation of epithelial cell differentiation	16/684	0.000200315	0.00569837	0.00460786	CD109/CTSV/ATOH8/CAV1/GATA3/TBX3/CTSL/ID1/SERPINB13/SULT2B1/SERPINE1/SOX9/SFN/MYCL/MMP9/IL1B	16
GO:0050655	BP	dermatan sulfate proteoglycan metabolic process	5/684	0.000202905	0.0057383	0.00464015	IDUA/DSE/VCAN/BGN/DCN	5
GO:0045667	BP	regulation of osteoblast differentiation	14/684	0.000214746	0.00603785	0.00488237	CTHRC1/SMAD6/CDK6/ID2/FAM20C/ID1/GREM1/AREG/SFRP2/TWIST1/WNT7B/FBN2/SNAI2/IL6	14
GO:0007044	BP	cell-substrate junction assembly	12/684	0.000219261	0.00609395	0.00492774	CORO1C/MAP4K4/ACTN1/FN1/ITGA5/S100A10/RHOD/KRT14/THBS1/KRT5/COL16A1/LAMC2	12
GO:0150115	BP	cell-substrate junction organization	12/684	0.000219261	0.00609395	0.00492774	CORO1C/MAP4K4/ACTN1/FN1/ITGA5/S100A10/RHOD/KRT14/THBS1/KRT5/COL16A1/LAMC2	12
GO:0051346	BP	negative regulation of hydrolase activity	33/684	0.000221511	0.00612129	0.00494985	PLIN5/NEIL1/CD109/ANXA1/SERPINB7/BIRC5/SPINK1/PPP1R14C/ECM1/SORL1/SERPINB2/SPOCD1/CRYAB/THBS1/CD44/PLAUR/SERPINB13/SFRP2/SERPINE1/TIMP2/COL6A3/SFN/CCDC8/PI3/RGS2/SERPINB9/SERPINE2/DHCR24/MMP9/SPINK4/TFPI2/A2ML1/SERPINB5	33
GO:0072006	BP	nephron development	15/684	0.00022721	0.00624312	0.00504836	SERPINB7/GATA3/SULF2/SHH/SULF1/WNT11/PDGFRB/KLF15/MYC/PGF/HNF1B/NID1/WNT7B/FOXD1/SOX9	15
GO:0033628	BP	regulation of cell adhesion mediated by integrin	8/684	0.000236887	0.00645593	0.00522045	PLAU/SFRP2/SKAP1/SERPINE1/DPP4/TESC/SNAI2/ACER2	8
GO:0000280	BP	nuclear division	30/684	0.00023923	0.00645593	0.00522045	ANLN/SPHK1/DLGAP5/RACGAP1/KIF11/BIRC5/CDC20/MKI67/CCNB1/CDCA5/PLK1/AURKA/SPIRE2/FLNA/KIF4A/KIF2C/CDCA8/ASPM/TPX2/EREG/CDC25B/TRIP13/PDGFRB/CYP26B1/CAV2/MYBL2/EPGN/CCDC8/CCNA1/IL1B	30
GO:0001935	BP	endothelial cell proliferation	18/684	0.000239551	0.00645593	0.00522045	ATOH8/NRP2/CAV1/ECM1/FGFBP1/PTPRM/PPARG/LOXL2/SULF1/THBS1/PGF/SPARC/CAV2/F3/APLN/NRARP/LRG1/GATA2	18
GO:0048144	BP	fibroblast proliferation	11/684	0.000240295	0.00645593	0.00522045	SPHK1/CCNB1/FN1/CCNA2/EREG/CDK6/PPARG/PDGFRB/EGFR/MYC/WNT7B	11
GO:0003002	BP	regionalization	27/684	0.0002462	0.00657802	0.00531917	HES2/FOXA1/HOXB3/NRP2/HOXB5/AURKA/BHLHE41/TBX3/SMAD6/BTG2/HOXB6/SHH/AR/GREM1/SFRP2/HNF1B/EVX1/CYP26B1/WNT7A/WNT7B/ROR2/FOXD1/EMX2/NRARP/HOXB8/TBX1/HOXC10	27
GO:0071229	BP	cellular response to acid chemical	19/684	0.000258744	0.0068752	0.00555948	TNC/CCNB1/COL5A2/COL4A1/PPARG/COL1A2/WNT11/COL3A1/COL1A1/EGFR/CYP26B1/COL6A1/WNT7B/TESC/LDLR/SOX9/TBX1/COL16A1/TEAD2	19
GO:0001936	BP	regulation of endothelial cell proliferation	17/684	0.000264194	0.00696533	0.00563236	ATOH8/NRP2/CAV1/ECM1/FGFBP1/PTPRM/PPARG/SULF1/THBS1/PGF/SPARC/CAV2/F3/APLN/NRARP/LRG1/GATA2	17
GO:0001708	BP	cell fate specification	12/684	0.000266041	0.00696533	0.00563236	FOXA1/TBX3/SHH/AR/SFRP2/HNF1B/EVX1/POU5F1/TBX2/SOX9/TBX1/HOXC10	12
GO:0048864	BP	stem cell development	11/684	0.000267046	0.00696533	0.00563236	CORO1C/NRP2/FN1/EDNRA/SHH/TWIST1/WNT7A/SOX9/KITLG/SNAI2/TBX1	11
GO:0030203	BP	glycosaminoglycan metabolic process	16/684	0.000267897	0.00696533	0.00563236	IDUA/CHST11/CHST15/CHST3/FUCA1/PDGFRB/DSE/PGLYRP3/CD44/VCAN/BGN/PGLYRP4/LUM/B3GNT3/DCN/IL1B	16
GO:0003206	BP	cardiac chamber morphogenesis	14/684	0.000274902	0.00709668	0.00573857	NRP2/DSP/GATA3/TBX3/SMAD6/WNT11/ID2/SFRP2/TGFBR3/DHRS3/TBX2/COL11A1/TNNC1/TBX1	14
GO:0010715	BP	regulation of extracellular matrix disassembly	5/684	0.000278819	0.00709668	0.00573857	FAP/FSCN1/DPP4/PDPN/IL6	5
GO:0061687	BP	detoxification of inorganic compound	5/684	0.000278819	0.00709668	0.00573857	MT1X/MT2A/MT1G/MT1M/MT1E	5
GO:0097501	BP	stress response to metal ion	5/684	0.000278819	0.00709668	0.00573857	MT1X/MT2A/MT1G/MT1M/MT1E	5
GO:0040036	BP	regulation of fibroblast growth factor receptor signaling pathway	7/684	0.000283608	0.00714337	0.00577633	GATA3/FGFBP1/SULF2/SULF1/THBS1/FAM20C/APLN	7
GO:0060428	BP	lung epithelium development	7/684	0.000283608	0.00714337	0.00577633	FOXA1/AGR2/SHH/SPDEF/WNT7B/SOX9/RCN3	7
GO:0001556	BP	oocyte maturation	6/684	0.000290668	0.00724573	0.0058591	PABPC1L/CCNB1/AURKA/EREG/CDC25B/TRIP13	6
GO:0060740	BP	prostate gland epithelium morphogenesis	6/684	0.000290668	0.00724573	0.0058591	FOXA1/TNC/SHH/SULF1/AR/SOX9	6
GO:0007159	BP	leukocyte cell-cell adhesion	26/684	0.000304312	0.00754693	0.00610266	TNFRSF14/AGER/ANXA1/ITGA5/LGALS9/CAV1/CARD11/GATA3/PRNP/LGALS1/SHH/MSN/CERCAM/S100A8/CD44/SKAP1/DPP4/TNFSF9/S100A9/NRARP/PLA2G2F/IL20RB/NT5E/IL1B/GPNMB/IL6	26
GO:2001054	BP	negative regulation of mesenchymal cell apoptotic process	4/684	0.000314309	0.00774329	0.00626145	SHH/HNF1B/SOX9/TBX1	4
GO:0061844	BP	antimicrobial humoral immune response mediated by antimicrobial peptide	10/684	0.000315432	0.00774329	0.00626145	KLK7/KRT6A/S100A7/KLK5/PGLYRP3/S100A12/RNASE7/S100A9/PGLYRP4/CXCL5	10
GO:0032409	BP	regulation of transporter activity	23/684	0.000320239	0.00780587	0.00631205	PLA2G6/RNF207/ANO9/MYO5A/NETO2/CAV1/PRNP/PPARG/CASQ1/GPD1L/TWIST1/TESC/RRAD/DAPK1/GAL/SGK2/PCSK9/GEM/PM20D1/MMP9/ANXA3/FXYD4/FXYD3	23
GO:0030850	BP	prostate gland development	8/684	0.000321209	0.00780587	0.00631205	ANXA1/FOXA1/TNC/SHH/SULF1/AR/SOX9/SERPINB5	8
GO:0071276	BP	cellular response to cadmium ion	7/684	0.000338847	0.00819333	0.00662536	MT1X/MT2A/EGFR/MT1G/MT1M/MT1E/MMP9	7
GO:0042476	BP	odontogenesis	14/684	0.00034898	0.00835479	0.00675592	INHBA/TNC/MYO5A/SHH/COL1A2/KLK5/COL1A1/FAM20C/SERPINE1/TWIST1/ASPN/TGFB3/OSR2/TBX1	14
GO:0045995	BP	regulation of embryonic development	14/684	0.00034898	0.00835479	0.00675592	RNF207/RACGAP1/COL5A2/GATA3/MYADM/COL5A1/SHH/SULF1/AR/SFRP2/TBX2/NRARP/GATA2/GRHL3	14
GO:0006027	BP	glycosaminoglycan catabolic process	9/684	0.000355651	0.00838989	0.0067843	IDUA/FUCA1/PGLYRP3/CD44/VCAN/BGN/PGLYRP4/LUM/DCN	9
GO:0042733	BP	embryonic digit morphogenesis	9/684	0.000355651	0.00838989	0.0067843	CHST11/TBX3/SHH/SFRP2/TWIST1/WNT7A/TBX2/ROR2/OSR2	9
GO:0046513	BP	ceramide biosynthetic process	9/684	0.000355651	0.00838989	0.0067843	PLA2G6/ST3GAL5/SPHK1/DEGS1/DEGS2/B4GALNT1/SPTSSB/FA2H/CERS3	9
GO:0071280	BP	cellular response to copper ion	6/684	0.000362234	0.00850371	0.00687634	MT1X/PRNP/MT2A/MT1G/MT1M/MT1E	6
GO:0048546	BP	digestive tract morphogenesis	8/684	0.00037173	0.00868447	0.00702251	AGR2/SHH/EPHB3/WNT11/ID2/EGFR/SFRP2/HNF1B	8
GO:0042445	BP	hormone metabolic process	20/684	0.000383617	0.00891909	0.00721223	KLK6/FOXA1/SLC44A4/CYP3A5/DHRS2/GATA3/HSD17B2/SHH/STC2/RBP1/DKK3/DHRS3/AKR1B15/CYP26B1/GAL/DUOX2/DHRS9/SPP1/IL1B/DUOXA2	20
GO:0042471	BP	ear morphogenesis	13/684	0.000388319	0.00898521	0.00726569	SLC44A4/CTHRC1/GATA3/PRRX1/TWIST1/ROR2/SOX9/OSR2/SLITRK6/COL11A1/TBX1/GATA2/GRHL3	13
GO:0050866	BP	negative regulation of cell activation	18/684	0.000395634	0.00911088	0.00736732	TNFRSF14/INHBA/ANXA1/LGALS9/PRNP/SHH/ID2/PGLYRP3/ABAT/LDLR/THBD/GAL/NRARP/PLA2G2F/PGLYRP4/IL20RB/SERPINE2/GPNMB	18
GO:0032355	BP	response to estradiol	14/684	0.000407334	0.00929182	0.00751363	ANXA1/FOXA1/TXNIP/CCNA2/POSTN/HPGD/CRYAB/PDGFRB/MAP1B/COL1A1/EGFR/AREG/WNT7A/GJB2	14
GO:0048565	BP	digestive tract development	14/684	0.000407334	0.00929182	0.00751363	CCNB1/AGR2/CLMP/SHH/EPHB3/WNT11/ID2/COL3A1/EGFR/SPDEF/SFRP2/HNF1B/TGFB3/TBX2	14
GO:0016485	BP	protein processing	19/684	0.000415683	0.00943776	0.00763164	KLK6/BAG2/CTSE/CTSH/PRNP/LDLRAD3/PLAU/SHH/ADAMTS2/THBS1/SERPINE1/TMPRSS2/F3/AEBP1/GAS1/PCSK9/SERPINE2/DHCR24/CPXM1	19
GO:0010718	BP	positive regulation of epithelial to mesenchymal transition	8/684	0.00042853	0.00963881	0.00779421	LOXL2/COL1A1/TWIST1/TGFB3/PDPN/BAMBI/IL1B/IL6	8
GO:0045104	BP	intermediate filament cytoskeleton organization	8/684	0.00042853	0.00963881	0.00779421	DSP/KRT14/KRT16/SHH/KRT9/NES/KRT6C/PKP1	8
GO:0007162	BP	negative regulation of cell adhesion	23/684	0.000431031	0.00963881	0.00779421	TNFRSF14/CORO1C/MAP4K4/ANXA1/TNC/TGFBI/LGALS9/POSTN/PRNP/LGALS1/MYADM/SHH/THBS1/COL1A1/ABAT/SERPINE1/NRARP/PLA2G2F/IL20RB/SERPINE2/SNAI2/ACER2/GPNMB	23
GO:1901568	BP	fatty acid derivative metabolic process	16/684	0.000434128	0.00963881	0.00779421	CYP4F12/ACOT7/FAAH/ALOX5/ANXA1/ELOVL4/HPGD/HMGCS2/CYP4F8/ACSL5/CYP4F22/GGT6/SCD/CYP2J2/PTGS1/IL1B	16
GO:2000027	BP	regulation of animal organ morphogenesis	21/684	0.000434504	0.00963881	0.00779421	RNF207/CTHRC1/GATA3/SULF2/SHH/SULF1/WNT11/MYC/AR/GREM1/SFRP2/HNF1B/TWIST1/ASPN/WNT7A/TBX2/ROR2/SOX9/SNAI2/TBX1/GRHL3	21
GO:0010717	BP	regulation of epithelial to mesenchymal transition	11/684	0.000441538	0.00975012	0.00788422	FOXA1/LOXL2/COL1A1/GREM1/SFRP2/TWIST1/TGFB3/PDPN/BAMBI/IL1B/IL6	11
GO:0007292	BP	female gamete generation	14/684	0.000473819	0.0104012	0.00841072	PABPC1L/INHBA/TNFAIP6/CCNB1/PLK1/AURKA/SPIRE2/ASPM/EREG/HPGD/CDC25B/TRIP13/FOSL1/RGS2	14
GO:0007050	BP	cell cycle arrest	20/684	0.00047754	0.0104012	0.00841072	PRR11/INHBA/CCNB1/AURKA/CDKN3/PRNP/BTG2/FAP/ERN2/HMGA2/CDK6/PLK2/FOXM1/ID2/THBS1/MYC/SFN/GAS1/DHCR24/CDKN2B	20
GO:0032060	BP	bleb assembly	4/684	0.000479626	0.0104012	0.00841072	ANLN/EMP1/MYLK/EMP3	4
GO:0060433	BP	bronchus development	4/684	0.000479626	0.0104012	0.00841072	AGR2/SPDEF/WNT7B/SOX9	4
GO:0045103	BP	intermediate filament-based process	8/684	0.00049218	0.0105786	0.00855414	DSP/KRT14/KRT16/SHH/KRT9/NES/KRT6C/PKP1	8
GO:0090102	BP	cochlea development	8/684	0.00049218	0.0105786	0.00855414	CTHRC1/CCNA2/GATA3/SOX9/SLITRK6/TBX1/GATA2/GRHL3	8
GO:0007052	BP	mitotic spindle organization	12/684	0.000502112	0.0107443	0.00868815	RACGAP1/KIF11/BIRC5/CDC20/CCNB1/PLK1/AURKA/FLNA/KIF4A/TPX2/PLK2/MYBL2	12
GO:2000116	BP	regulation of cysteine-type endopeptidase activity	20/684	0.000531572	0.0113246	0.00915738	BIRC5/CTSH/LGALS9/CRYAB/PPARG/THBS1/S100A8/CD44/MYC/PLAUR/SFRP2/F3/SOX7/DAPK1/SFN/S100A9/SERPINB9/DHCR24/MMP9/ACER2	20
GO:0048863	BP	stem cell differentiation	21/684	0.000534362	0.0113341	0.00916508	CORO1C/FOXA1/NRP2/FN1/BATF/GATA3/EDNRA/HMGA2/CDK6/SHH/GREM1/HNF1B/TWIST1/WNT7A/TBX2/SOX9/KITLG/SNAI2/TBX1/TEAD2/GATA2	21
GO:0060536	BP	cartilage morphogenesis	6/684	0.00054616	0.0115337	0.00932651	COL12A1/COL6A3/COL6A1/COL6A2/WNT7B/SNAI2	6
GO:0090184	BP	positive regulation of kidney development	7/684	0.000557894	0.0117303	0.00948548	SERPINB7/GATA3/SHH/PDGFRB/MYC/FOXD1/SOX9	7
GO:0042326	BP	negative regulation of phosphorylation	32/684	0.000563986	0.0117589	0.00950859	CORO1C/CD109/FBP1/INHBA/SRCIN1/SPINK1/CCNB1/PLK1/CAV1/UCHL1/SMAD6/PRNP/SORL1/PSCA/DUSP2/TRIB3/MYADM/FOXM1/MECOM/MYC/PMEPA1/GREM1/SFRP2/GPD1L/TWIST1/TESC/SFN/PTPRR/RGS2/PKIA/IL1B/CDKN2B	32
GO:0010634	BP	positive regulation of epithelial cell migration	16/684	0.000564117	0.0117589	0.00950859	AMOTL1/MAP4K4/ANXA1/ATOH8/NRP2/CTSH/GATA3/FGFBP1/PLK2/THBS1/WNT7A/SPARC/SOX9/MMP9/GATA2/ANXA3	16
GO:0051783	BP	regulation of nuclear division	17/684	0.000569652	0.0118233	0.00956068	ANLN/SPHK1/DLGAP5/KIF11/CDC20/MKI67/CCNB1/CDCA5/PLK1/AURKA/EREG/TRIP13/PDGFRB/CAV2/EPGN/CCDC8/IL1B	17
GO:0060389	BP	pathway-restricted SMAD protein phosphorylation	9/684	0.000575715	0.0118586	0.00958921	INHBA/GDF7/SMAD6/PMEPA1/GREM1/TGFBR3/TGFB3/BMP3/GDF15	9
GO:0001933	BP	negative regulation of protein phosphorylation	30/684	0.000576777	0.0118586	0.00958921	CORO1C/CD109/SRCIN1/SPINK1/CCNB1/PLK1/CAV1/UCHL1/SMAD6/PRNP/SORL1/PSCA/DUSP2/TRIB3/MYADM/FOXM1/MECOM/MYC/PMEPA1/GREM1/SFRP2/GPD1L/TWIST1/TESC/SFN/PTPRR/RGS2/PKIA/IL1B/CDKN2B	30
GO:0048285	BP	organelle fission	31/684	0.000582299	0.0118586	0.00958921	ANLN/SPHK1/DLGAP5/RACGAP1/KIF11/BIRC5/CDC20/MKI67/CCNB1/CDCA5/PLK1/AURKA/SPIRE2/FLNA/KIF4A/KIF2C/CDCA8/ASPM/TPX2/EREG/CDC25B/TRIP13/PDGFRB/CYP26B1/CAV2/MYBL2/EPGN/CCDC8/CCNA1/DCN/IL1B	31
GO:0048880	BP	sensory system development	27/684	0.000585647	0.0118586	0.00958921	INHBA/SLC44A4/COL5A2/MYH10/GATA3/PTPRM/CRYAB/COL5A1/SHH/COL4A1/FJX1/TSPAN12/FBN1/NES/EFEMP1/PDGFRB/EGFR/MFAP2/TWIST1/WNT7A/WNT7B/TBX2/FBN2/SOX9/OSR2/SLITRK6/GRHL3	27
GO:0033273	BP	response to vitamin	11/684	0.000586065	0.0118586	0.00958921	TNC/POSTN/STC2/PPARG/MAP1B/COL1A1/EGFR/CYP26B1/SPARC/SNAI2/SPP1	11
GO:0048704	BP	embryonic skeletal system morphogenesis	11/684	0.000586065	0.0118586	0.00958921	CHST11/HOXB3/HOXB5/HOXB6/PRRX1/TWIST1/TGFB3/OSR2/COL11A1/HOXB8/TBX1	11
GO:0003007	BP	heart morphogenesis	21/684	0.000591376	0.0119162	0.00963579	RNF207/NRP2/DSP/GATA3/TBX3/SMAD6/COL5A1/SHH/WNT11/ID2/SFRP2/TGFBR3/DHRS3/TWIST1/TBX2/SOX9/COL11A1/TNNC1/SNAI2/TBX1/TEAD2	21
GO:0003151	BP	outflow tract morphogenesis	10/684	0.000600905	0.01202	0.00971971	NRP2/TBX3/SMAD6/WNT11/SFRP2/TGFBR3/DHRS3/TWIST1/TBX2/TBX1	10
GO:0001818	BP	negative regulation of cytokine production	23/684	0.000601497	0.01202	0.00971971	AGER/UBA7/SIGIRR/INHBA/ANXA1/CD96/FN1/LGALS9/GATA3/ADCY7/PRNP/WNT11/THBS1/PGLYRP3/RNF128/IL36RN/TWIST1/TGFB3/CDH3/PGLYRP4/IL20RB/GPNMB/IL6	23
GO:0002064	BP	epithelial cell development	18/684	0.000633133	0.0124775	0.0100896	FOXA1/PALLD/FLNA/ADAMTSL4/CDK6/MYADM/MSN/COL18A1/SPDEF/AR/ID1/WNT7A/WNT7B/SOX9/SFN/SLITRK6/POF1B/IL1B	18
GO:0001502	BP	cartilage condensation	5/684	0.000637639	0.0124775	0.0100896	BARX2/WNT7A/ROR2/SOX9/COL11A1	5
GO:0060602	BP	branch elongation of an epithelium	5/684	0.000637639	0.0124775	0.0100896	TNC/SHH/AREG/HNF1B/SOX9	5
GO:0071636	BP	positive regulation of transforming growth factor beta production	5/684	0.000637639	0.0124775	0.0100896	SERPINB7/LGALS9/WNT11/THBS1/LUM	5
GO:0010043	BP	response to zinc ion	8/684	0.00064245	0.0124775	0.0100896	MT1X/MT2A/GGH/KRT14/S100A8/MT1G/MT1M/MT1E	8
GO:0032964	BP	collagen biosynthetic process	8/684	0.00064245	0.0124775	0.0100896	SERPINB7/COL5A1/PPARG/PDGFRB/COL1A1/TGFB3/RCN3/IL6	8
GO:0045840	BP	positive regulation of mitotic nuclear division	8/684	0.00064245	0.0124775	0.0100896	SPHK1/DLGAP5/CDCA5/AURKA/EREG/PDGFRB/EPGN/IL1B	8
GO:1903053	BP	regulation of extracellular matrix organization	7/684	0.000651771	0.0126079	0.0101951	FAP/FSCN1/DPP4/SOX9/AEBP1/PDPN/IL6	7
GO:0044843	BP	cell cycle G1/S phase transition	23/684	0.000659895	0.0127141	0.010281	INHBA/ANXA1/MCM10/FAM83D/CCNB1/ORC1/AURKA/CCNA2/RRM2/CDKN3/BTG2/BCAT1/CDK6/PLK2/ID2/EGFR/MYC/SFN/UBE2E2/CCNA1/RHOU/GPNMB/CDKN2B	23
GO:0007596	BP	blood coagulation	25/684	0.000671184	0.0128803	0.0104154	FLNA/CAV1/GATA3/TSPAN8/FAP/SERPINB2/PLAU/SHH/ANXA5/COL1A2/COL3A1/THBS1/COL1A1/EHD2/ABAT/PLAUR/SERPINE1/F3/THBD/PDPN/SERPINE2/KRT1/GATA2/TFPI2/IL6	25
GO:0030326	BP	embryonic limb morphogenesis	13/684	0.000676958	0.0128889	0.0104223	CHST11/TBX3/SHH/PRRX1/SFRP2/CYP26B1/TWIST1/WNT7A/TBX2/ROR2/FBN2/OSR2/HOXC10	13
GO:0035113	BP	embryonic appendage morphogenesis	13/684	0.000676958	0.0128889	0.0104223	CHST11/TBX3/SHH/PRRX1/SFRP2/CYP26B1/TWIST1/WNT7A/TBX2/ROR2/FBN2/OSR2/HOXC10	13
GO:0016053	BP	organic acid biosynthetic process	26/684	0.000697171	0.0130957	0.0105895	CSAD/ACOT7/ALOX5/ANXA1/ELOVL4/MYO5A/DEGS1/HPGD/BCAT1/TRIB3/BHMT/RBP1/DSE/ABAT/OAT/ACSM6/GGT6/VCAN/FA2H/BGN/LIPG/SCD/DHRS9/PTGS1/DCN/IL1B	26
GO:0030208	BP	dermatan sulfate biosynthetic process	4/684	0.000698652	0.0130957	0.0105895	DSE/VCAN/BGN/DCN	4
GO:0071639	BP	positive regulation of monocyte chemotactic protein-1 production	4/684	0.000698652	0.0130957	0.0105895	AGER/LGALS9/TWIST1/IL1B	4
GO:2001053	BP	regulation of mesenchymal cell apoptotic process	4/684	0.000698652	0.0130957	0.0105895	SHH/HNF1B/SOX9/TBX1	4
GO:0033559	BP	unsaturated fatty acid metabolic process	12/684	0.000702871	0.0131239	0.0106123	CYP4F12/FAAH/ALOX5/ANXA1/ELOVL4/DEGS1/HPGD/CYP4F8/SCD/CYP2J2/PTGS1/IL1B	12
GO:1901136	BP	carbohydrate derivative catabolic process	17/684	0.000723394	0.0134551	0.0108802	IDUA/NEIL1/ACOT7/OVGP1/ADAMTS12/CDA/FUCA1/PGLYRP3/CD44/PDE10A/GPD1L/VCAN/BGN/PGLYRP4/LUM/NT5E/DCN	17
GO:0006636	BP	unsaturated fatty acid biosynthetic process	8/684	0.000730359	0.0135326	0.0109429	ALOX5/ANXA1/ELOVL4/DEGS1/HPGD/SCD/PTGS1/IL1B	8
GO:0014032	BP	neural crest cell development	10/684	0.000733865	0.0135457	0.0109534	CORO1C/NRP2/FN1/EDNRA/SHH/TWIST1/SOX9/KITLG/SNAI2/TBX1	10
GO:0046688	BP	response to copper ion	7/684	0.000757744	0.0139333	0.0112668	MT1X/PRNP/MT2A/LOXL2/MT1G/MT1M/MT1E	7
GO:0030048	BP	actin filament-based movement	14/684	0.000784073	0.0143628	0.0116142	DSC2/RNF207/DSP/MYO5A/FLNA/MYO1B/CAV1/MYH10/KCNQ1/GPD1L/PDPN/TNNC1/TNNI2/TNNT1	14
GO:0007143	BP	female meiotic nuclear division	6/684	0.000795456	0.0143795	0.0116277	PLK1/AURKA/SPIRE2/EREG/CDC25B/TRIP13	6
GO:0044319	BP	wound healing, spreading of cells	6/684	0.000795456	0.0143795	0.0116277	ITGA5/FLNA/COL5A1/CD44/WNT7A/PDPN	6
GO:0090505	BP	epiboly involved in wound healing	6/684	0.000795456	0.0143795	0.0116277	ITGA5/FLNA/COL5A1/CD44/WNT7A/PDPN	6
GO:0007568	BP	aging	24/684	0.00079688	0.0143795	0.0116277	AGER/CTSV/TBX3/PRNP/KRT14/HMGA2/KRT16/CDK6/PLK2/CRYAB/FOXM1/COL4A2/LOXL2/ID2/PDGFRB/ABAT/SERPINE1/TIMP2/TWIST1/TGFB3/TBX2/GJB2/DCN/CDKN2B	24
GO:0035924	BP	cellular response to vascular endothelial growth factor stimulus	9/684	0.000805242	0.0143992	0.0116436	SPHK1/ANXA1/NRP2/ADAMTS12/PDGFRB/MT1G/PGF/GAS1/DCN	9
GO:0030279	BP	negative regulation of ossification	10/684	0.000808911	0.0143992	0.0116436	ECM1/SMAD6/CDK6/ID2/ID1/GREM1/AREG/KREMEN2/TWIST1/SOX9	10
GO:0030728	BP	ovulation	5/684	0.000811869	0.0143992	0.0116436	INHBA/TNFAIP6/EREG/HPGD/RGS2	5
GO:0072111	BP	cell proliferation involved in kidney development	5/684	0.000811869	0.0143992	0.0116436	SERPINB7/GATA3/SHH/PDGFRB/MYC	5
GO:0046661	BP	male sex differentiation	15/684	0.000812856	0.0143992	0.0116436	CTSV/INHBA/FLNA/GATA3/ASPM/TBX3/SHH/PDGFRB/AR/SFRP2/FSTL3/ROR2/SOX9/KITLG/DHCR24	15
GO:1903510	BP	mucopolysaccharide metabolic process	12/684	0.000826088	0.0145801	0.0117899	IDUA/CHST11/CHST15/CHST3/DSE/CD44/VCAN/BGN/LUM/B3GNT3/DCN/IL1B	12
GO:0007599	BP	hemostasis	25/684	0.000829688	0.0145904	0.0117982	FLNA/CAV1/GATA3/TSPAN8/FAP/SERPINB2/PLAU/SHH/ANXA5/COL1A2/COL3A1/THBS1/COL1A1/EHD2/ABAT/PLAUR/SERPINE1/F3/THBD/PDPN/SERPINE2/KRT1/GATA2/TFPI2/IL6	25
GO:0051604	BP	protein maturation	22/684	0.000854628	0.0149746	0.0121089	KLK6/BAG2/CTSE/CTSH/PRNP/SORL1/LDLRAD3/PLAU/SHH/ADAMTS2/THBS1/SERPINE1/TMPRSS2/TESC/F3/AEBP1/GAS1/PCSK9/SERPINE2/DHCR24/CPXM1/DUOXA2	22
GO:0050817	BP	coagulation	25/684	0.000865026	0.015102	0.0122119	FLNA/CAV1/GATA3/TSPAN8/FAP/SERPINB2/PLAU/SHH/ANXA5/COL1A2/COL3A1/THBS1/COL1A1/EHD2/ABAT/PLAUR/SERPINE1/F3/THBD/PDPN/SERPINE2/KRT1/GATA2/TFPI2/IL6	25
GO:0048145	BP	regulation of fibroblast proliferation	10/684	0.000890153	0.015439	0.0124844	SPHK1/CCNB1/FN1/CCNA2/EREG/CDK6/PPARG/PDGFRB/EGFR/MYC	10
GO:0001654	BP	eye development	26/684	0.000890713	0.015439	0.0124844	INHBA/COL5A2/MYH10/GATA3/PTPRM/CRYAB/COL5A1/SHH/COL4A1/FJX1/TSPAN12/FBN1/NES/EFEMP1/PDGFRB/EGFR/MFAP2/TWIST1/WNT7A/WNT7B/TBX2/FBN2/SOX9/OSR2/SLITRK6/GRHL3	26
GO:0042472	BP	inner ear morphogenesis	11/684	0.000913665	0.0157707	0.0127527	SLC44A4/CTHRC1/GATA3/PRRX1/ROR2/SOX9/SLITRK6/COL11A1/TBX1/GATA2/GRHL3	11
GO:0022898	BP	regulation of transmembrane transporter activity	21/684	0.000918145	0.0157707	0.0127527	PLA2G6/RNF207/ANO9/MYO5A/NETO2/CAV1/PRNP/CASQ1/GPD1L/TWIST1/TESC/RRAD/DAPK1/GAL/PCSK9/GEM/PM20D1/MMP9/ANXA3/FXYD4/FXYD3	21
GO:0022407	BP	regulation of cell-cell adhesion	28/684	0.000922572	0.0157707	0.0127527	TNFRSF14/AGER/ANXA1/FOXA1/LGALS9/CAV1/CARD11/GATA3/PRNP/LGALS1/MYADM/SHH/EPHB3/ADAM19/CD44/ABAT/SKAP1/FSTL3/DPP4/TNFSF9/NRARP/PLA2G2F/PDPN/IL20RB/SERPINE2/IL1B/GPNMB/IL6	28
GO:0048736	BP	appendage development	16/684	0.000926156	0.0157707	0.0127527	CHST11/TBX3/SHH/PRRX1/GREM1/SFRP2/KREMEN2/CYP26B1/TWIST1/WNT7A/TBX2/ROR2/FBN2/SOX9/OSR2/HOXC10	16
GO:0060173	BP	limb development	16/684	0.000926156	0.0157707	0.0127527	CHST11/TBX3/SHH/PRRX1/GREM1/SFRP2/KREMEN2/CYP26B1/TWIST1/WNT7A/TBX2/ROR2/FBN2/SOX9/OSR2/HOXC10	16
GO:0006631	BP	fatty acid metabolic process	27/684	0.000945737	0.0160476	0.0129766	ECHDC2/CYP4F12/PLIN5/ACOT7/FAAH/ALOX5/ACOXL/ANXA1/ELOVL4/MYO5A/CAV1/DEGS1/HPGD/CYP4F8/TRIB3/ACSL5/CROT/PPARG/ACSF2/ACSM6/TWIST1/FA2H/LIPG/SCD/CYP2J2/PTGS1/IL1B	27
GO:0090504	BP	epiboly	6/684	0.000949053	0.0160476	0.0129766	ITGA5/FLNA/COL5A1/CD44/WNT7A/PDPN	6
GO:0051250	BP	negative regulation of lymphocyte activation	14/684	0.000961931	0.0161524	0.0130613	TNFRSF14/INHBA/ANXA1/LGALS9/PRNP/SHH/ID2/PGLYRP3/GAL/NRARP/PLA2G2F/PGLYRP4/IL20RB/GPNMB	14
GO:0055123	BP	digestive system development	14/684	0.000961931	0.0161524	0.0130613	CCNB1/AGR2/CLMP/SHH/EPHB3/WNT11/ID2/COL3A1/EGFR/SPDEF/SFRP2/HNF1B/TGFB3/TBX2	14
GO:0060349	BP	bone morphogenesis	12/684	0.000966828	0.0161785	0.0130824	COL1A1/COL12A1/SFRP2/DHRS3/COL6A3/CYP26B1/COL6A1/TWIST1/COL6A2/TGFB3/SOX9/OSR2	12
GO:0043154	BP	negative regulation of cysteine-type endopeptidase activity involved in apoptotic process	10/684	0.000977972	0.0162231	0.0131185	BIRC5/CRYAB/THBS1/CD44/PLAUR/SFRP2/SFN/SERPINB9/DHCR24/MMP9	10
GO:0070208	BP	protein heterotrimerization	4/684	0.000980044	0.0162231	0.0131185	COL1A2/COL1A1/COL6A1/COL6A2	4
GO:0097152	BP	mesenchymal cell apoptotic process	4/684	0.000980044	0.0162231	0.0131185	SHH/HNF1B/SOX9/TBX1	4
GO:1905330	BP	regulation of morphogenesis of an epithelium	16/684	0.000982913	0.0162231	0.0131185	RNF207/ADAMTS12/CTHRC1/GATA3/SHH/SULF1/WNT11/AR/SFRP2/HNF1B/WNT7A/TBX2/ROR2/SOX9/SNAI2/GRHL3	16
GO:0040037	BP	negative regulation of fibroblast growth factor receptor signaling pathway	5/684	0.00101926	0.0167657	0.0135573	GATA3/SULF2/SULF1/THBS1/APLN	5
GO:0046879	BP	hormone secretion	23/684	0.00103184	0.0169152	0.0136781	PLA2G6/SLC16A1/MAP4K4/INHBA/ANXA1/FAM3B/MYO5A/GATA3/TBX3/ICA1/VSNL1/ANXA5/EGFR/ABAT/FAM3D/HNF1B/DPP4/FOXD1/APLN/GAL/SPP1/IL1B/IL6	23
GO:0150063	BP	visual system development	26/684	0.00104432	0.017062	0.0137968	INHBA/COL5A2/MYH10/GATA3/PTPRM/CRYAB/COL5A1/SHH/COL4A1/FJX1/TSPAN12/FBN1/NES/EFEMP1/PDGFRB/EGFR/MFAP2/TWIST1/WNT7A/WNT7B/TBX2/FBN2/SOX9/OSR2/SLITRK6/GRHL3	26
GO:1902850	BP	microtubule cytoskeleton organization involved in mitosis	13/684	0.00105169	0.0171244	0.0138473	RACGAP1/KIF11/BIRC5/CDC20/CCNB1/PLK1/AURKA/FLNA/KIF4A/CENPA/TPX2/PLK2/MYBL2	13
GO:0014031	BP	mesenchymal cell development	10/684	0.00107276	0.0173791	0.0140532	CORO1C/NRP2/FN1/EDNRA/SHH/TWIST1/SOX9/KITLG/SNAI2/TBX1	10
GO:0007389	BP	pattern specification process	30/684	0.00107451	0.0173791	0.0140532	RNF207/HES2/FOXA1/HOXB3/NRP2/HOXB5/AURKA/BHLHE41/TBX3/SMAD6/BTG2/HOXB6/SHH/AR/GREM1/SFRP2/HNF1B/EVX1/CYP26B1/WNT7A/WNT7B/TBX2/ROR2/FOXD1/EMX2/NRARP/HOXB8/TBX1/HOXC10/GRHL3	30
GO:0035107	BP	appendage morphogenesis	14/684	0.00109845	0.0176481	0.0142708	CHST11/TBX3/SHH/PRRX1/SFRP2/CYP26B1/TWIST1/WNT7A/TBX2/ROR2/FBN2/SOX9/OSR2/HOXC10	14
GO:0035108	BP	limb morphogenesis	14/684	0.00109845	0.0176481	0.0142708	CHST11/TBX3/SHH/PRRX1/SFRP2/CYP26B1/TWIST1/WNT7A/TBX2/ROR2/FBN2/SOX9/OSR2/HOXC10	14
GO:0010464	BP	regulation of mesenchymal cell proliferation	6/684	0.00112447	0.017947	0.0145125	SHH/PRRX1/WNT11/MYC/SOX9/TBX1	6
GO:0010837	BP	regulation of keratinocyte proliferation	6/684	0.00112447	0.017947	0.0145125	CD109/AREG/TGM1/SFN/CDH3/SNAI2	6
GO:0032570	BP	response to progesterone	7/684	0.0011592	0.0184404	0.0149114	TXNIP/CAV1/THBS1/FOSL1/TGFB3/GJB2/DSG1	7
GO:0001942	BP	hair follicle development	10/684	0.00117493	0.0186294	0.0150643	CD109/INHBA/MYO5A/FOXQ1/SHH/EGFR/SOX9/GAL/CDH3/TNFRSF19	10
GO:0035904	BP	aorta development	8/684	0.00118359	0.0187053	0.0151257	LOX/MYH10/SMAD6/COL3A1/PDGFRB/MYLK/TBX2/TBX1	8
GO:0043542	BP	endothelial cell migration	21/684	0.00121375	0.0190761	0.0154255	AMOTL1/ANXA1/ATOH8/NRP2/GATA3/FAP/FGFBP1/PTPRM/PLK2/PPARG/LOXL2/THBS1/ID1/GREM1/DPP4/WNT7A/SPARC/S100P/DCN/GATA2/ANXA3	21
GO:0002761	BP	regulation of myeloid leukocyte differentiation	12/684	0.00121494	0.0190761	0.0154255	TMEM178A/SIGLEC15/INHBA/CDK6/FBN1/ID2/MYC/FSTL3/TESC/ROR2/KITLG/GATA2	12
GO:0030539	BP	male genitalia development	5/684	0.0012635	0.0195843	0.0158364	TBX3/SHH/AR/ROR2/DHCR24	5
GO:0045109	BP	intermediate filament organization	5/684	0.0012635	0.0195843	0.0158364	DSP/KRT14/SHH/KRT9/PKP1	5
GO:0071294	BP	cellular response to zinc ion	5/684	0.0012635	0.0195843	0.0158364	MT1X/MT2A/MT1G/MT1M/MT1E	5
GO:0098743	BP	cell aggregation	5/684	0.0012635	0.0195843	0.0158364	BARX2/WNT7A/ROR2/SOX9/COL11A1	5
GO:0030148	BP	sphingolipid biosynthetic process	11/684	0.00127375	0.01968	0.0159138	PLA2G6/ST3GAL5/SPHK1/ELOVL4/DEGS1/DEGS2/B4GALNT1/SPTSSB/FA2H/ACER2/CERS3	11
GO:0044409	BP	entry into host	13/684	0.00129606	0.019961	0.016141	TNFRSF14/TRIM31/ITGA5/LGALS9/CAV1/LGALS1/KRT6A/EGFR/TMPRSS2/DPP4/CAV2/LDLR/ANPEP	13
GO:0048048	BP	embryonic eye morphogenesis	6/684	0.00132369	0.0203219	0.0164328	FBN1/EFEMP1/MFAP2/TWIST1/TBX2/FBN2	6
GO:0030207	BP	chondroitin sulfate catabolic process	4/684	0.00133252	0.0203283	0.016438	IDUA/VCAN/BGN/DCN	4
GO:0051917	BP	regulation of fibrinolysis	4/684	0.00133252	0.0203283	0.016438	FAP/THBS1/SERPINE1/THBD	4
GO:0031100	BP	animal organ regeneration	9/684	0.00134925	0.0204545	0.01654	AURKA/CCNA2/SULF2/PPARG/EGFR/PGF/TGFBR3/NNMT/ANXA3	9
GO:0043627	BP	response to estrogen	9/684	0.00134925	0.0204545	0.01654	CAV1/GATA3/SMAD6/PPARG/PDGFRB/WNT7A/TGFB3/GAL/SERPINB9	9
GO:0051098	BP	regulation of binding	26/684	0.0013688	0.020686	0.0167272	AGER/BAG2/CDCA5/LOX/PLK1/AURKA/S100A10/CAV1/CTHRC1/GATA3/SORL1/CRTAC1/HMGA2/TRIB3/PLK2/PPARG/NES/ID2/ID1/PLAUR/TGFBR3/TWIST1/PCSK9/ZBTB7C/MMP9/BAMBI	26
GO:0022404	BP	molting cycle process	10/684	0.00140312	0.0210077	0.0169874	CD109/INHBA/MYO5A/FOXQ1/SHH/EGFR/SOX9/GAL/CDH3/TNFRSF19	10
GO:0022405	BP	hair cycle process	10/684	0.00140312	0.0210077	0.0169874	CD109/INHBA/MYO5A/FOXQ1/SHH/EGFR/SOX9/GAL/CDH3/TNFRSF19	10
GO:0098773	BP	skin epidermis development	10/684	0.00140312	0.0210077	0.0169874	CD109/INHBA/MYO5A/FOXQ1/SHH/EGFR/SOX9/GAL/CDH3/TNFRSF19	10
GO:0001952	BP	regulation of cell-matrix adhesion	12/684	0.00140798	0.0210154	0.0169936	CORO1C/MAP4K4/S100A10/POSTN/RHOD/CDK6/PLAU/THBS1/SKAP1/SERPINE1/COL16A1/ACER2	12
GO:0046394	BP	carboxylic acid biosynthetic process	25/684	0.00145803	0.0216956	0.0175436	ACOT7/ALOX5/ANXA1/ELOVL4/MYO5A/DEGS1/HPGD/BCAT1/TRIB3/BHMT/RBP1/DSE/ABAT/OAT/ACSM6/GGT6/VCAN/FA2H/BGN/LIPG/SCD/DHRS9/PTGS1/DCN/IL1B	25
GO:0010876	BP	lipid localization	28/684	0.00148548	0.0220361	0.017819	PLIN5/PLA2G6/INHBA/ANXA1/ANO9/CAV1/SORL1/ABCC3/SHH/CROT/TNFAIP8L3/PPARG/B4GALNT1/SLC10A6/ABCA12/SMIM22/THBS1/APOL1/LDLR/GAL/FABP6/APOL4/PLA2G2F/PCSK9/LIPG/SPP1/IL1B/IL6	28
GO:0090100	BP	positive regulation of transmembrane receptor protein serine/threonine kinase signaling pathway	11/684	0.00149334	0.0220498	0.0178301	INHBA/GDF7/SULF1/THBS1/TGFBR3/TGFB3/FOXD1/BMP3/LRG1/GDF15/CDKN2B	11
GO:0060986	BP	endocrine hormone secretion	7/684	0.0015082	0.0220498	0.0178301	INHBA/GATA3/TBX3/FOXD1/APLN/GAL/IL1B	7
GO:0061614	BP	pri-miRNA transcription by RNA polymerase II	7/684	0.0015082	0.0220498	0.0178301	ATOH8/SMAD6/PPARG/FOSL1/APLN/SOX9/GATA2	7
GO:1903115	BP	regulation of actin filament-based movement	7/684	0.0015082	0.0220498	0.0178301	DSC2/RNF207/DSP/FLNA/CAV1/PDPN/TNNC1	7
GO:0009914	BP	hormone transport	23/684	0.0015092	0.0220498	0.0178301	PLA2G6/SLC16A1/MAP4K4/INHBA/ANXA1/FAM3B/MYO5A/GATA3/TBX3/ICA1/VSNL1/ANXA5/EGFR/ABAT/FAM3D/HNF1B/DPP4/FOXD1/APLN/GAL/SPP1/IL1B/IL6	23
GO:0000082	BP	G1/S transition of mitotic cell cycle	21/684	0.00151908	0.0220792	0.0178539	INHBA/ANXA1/MCM10/CCNB1/ORC1/AURKA/RRM2/CDKN3/BTG2/BCAT1/CDK6/PLK2/ID2/EGFR/MYC/SFN/UBE2E2/CCNA1/RHOU/GPNMB/CDKN2B	21
GO:0090068	BP	positive regulation of cell cycle process	22/684	0.00152034	0.0220792	0.0178539	SPHK1/ANXA1/DLGAP5/RACGAP1/FAM83D/CCNB1/CDCA5/AURKA/EREG/ECT2/BTG2/CDC25B/FAP/HMGA2/PLK2/ID2/PDGFRB/EGFR/SFN/EPGN/UBE2E2/IL1B	22
GO:0032602	BP	chemokine production	10/684	0.00153003	0.0221533	0.0179138	AGER/SIGIRR/LGALS9/POSTN/S100A8/TWIST1/S100A9/SNAI2/IL1B/IL6	10
GO:0031579	BP	membrane raft organization	5/684	0.0015484	0.022225	0.0179718	S100A10/CAV1/MYADM/CAV2/FA2H	5
GO:0062009	BP	secondary palate development	5/684	0.0015484	0.022225	0.0179718	WNT11/TGFBR3/WNT7A/TGFB3/TBX1	5
GO:0110111	BP	negative regulation of animal organ morphogenesis	6/684	0.00154877	0.022225	0.0179718	GATA3/SULF1/GREM1/HNF1B/ASPN/TBX2	6
GO:0030595	BP	leukocyte chemotaxis	18/684	0.0015661	0.0224073	0.0181192	ANXA1/LGALS9/CCL15/S100A7/THBS1/S100A8/GREM1/PGF/IL36RN/SERPINE1/S100A12/CCL17/S100A9/IL36G/CXCL5/IL1B/IL6/MMP28	18
GO:0098754	BP	detoxification	13/684	0.00158594	0.0226242	0.0182946	MT1X/MT2A/PXDN/TXNRD1/GPX8/MT1G/NXN/S100A9/MT1M/MT1E/DUOX2/GPX2/PTGS1	13
GO:0003205	BP	cardiac chamber development	15/684	0.00159469	0.0226821	0.0183414	NRP2/DSP/MYH10/GATA3/TBX3/SMAD6/WNT11/ID2/SFRP2/TGFBR3/DHRS3/TBX2/COL11A1/TNNC1/TBX1	15
GO:0010811	BP	positive regulation of cell-substrate adhesion	12/684	0.00162567	0.0229875	0.0185884	MAP4K4/FN1/ITGA5/S100A10/FLNA/AGR2/CDK6/MYADM/CCDC80/SKAP1/NID1/COL16A1	12
GO:0046718	BP	viral entry into host cell	12/684	0.00162567	0.0229875	0.0185884	TNFRSF14/TRIM31/ITGA5/LGALS9/CAV1/LGALS1/EGFR/TMPRSS2/DPP4/CAV2/LDLR/ANPEP	12
GO:0043010	BP	camera-type eye development	23/684	0.00163782	0.0230919	0.0186727	INHBA/MYH10/GATA3/PTPRM/CRYAB/SHH/COL4A1/FJX1/TSPAN12/FBN1/NES/EFEMP1/PDGFRB/EGFR/TWIST1/WNT7A/WNT7B/TBX2/FBN2/SOX9/OSR2/SLITRK6/GRHL3	23
GO:0034113	BP	heterotypic cell-cell adhesion	8/684	0.00165195	0.023156	0.0187246	AGER/DSC2/DSP/ITGA5/MYADM/CD44/SKAP1/IL1B	8
GO:0090303	BP	positive regulation of wound healing	8/684	0.00165195	0.023156	0.0187246	ANXA1/THBS1/MYLK/SERPINE1/F3/THBD/PDPN/DUOX2	8
GO:0014033	BP	neural crest cell differentiation	10/684	0.00166609	0.0232196	0.018776	CORO1C/NRP2/FN1/EDNRA/SHH/TWIST1/SOX9/KITLG/SNAI2/TBX1	10
GO:0071674	BP	mononuclear cell migration	10/684	0.00166609	0.0232196	0.018776	AGER/ANXA1/CCL15/S100A7/THBS1/GREM1/SERPINE1/S100A12/CCL17/IL6	10
GO:0002762	BP	negative regulation of myeloid leukocyte differentiation	7/684	0.00171085	0.023708	0.019171	TMEM178A/INHBA/CDK6/FBN1/MYC/FSTL3/GATA2	7
GO:1903707	BP	negative regulation of hemopoiesis	14/684	0.00171094	0.023708	0.019171	TMEM178A/INHBA/ANXA1/CDK6/SHH/FBN1/ID2/PGLYRP3/MYC/FSTL3/NRARP/PGLYRP4/HOXB8/GATA2	14
GO:0045073	BP	regulation of chemokine biosynthetic process	4/684	0.00176478	0.0242456	0.0196057	AGER/SIGIRR/IL1B/IL6	4
GO:0050651	BP	dermatan sulfate proteoglycan biosynthetic process	4/684	0.00176478	0.0242456	0.0196057	DSE/VCAN/BGN/DCN	4
GO:2001256	BP	regulation of store-operated calcium entry	4/684	0.00176478	0.0242456	0.0196057	CRACR2B/SPINK1/STC2/CASQ1	4
GO:0048844	BP	artery morphogenesis	9/684	0.00179705	0.0245451	0.0198478	HPGD/PRRX1/WNT11/COL3A1/PDGFRB/MYLK/TBX2/LDLR/TBX1	9
GO:0060411	BP	cardiac septum morphogenesis	9/684	0.00179705	0.0245451	0.0198478	NRP2/TBX3/SMAD6/WNT11/ID2/TGFBR3/DHRS3/TBX2/TBX1	9
GO:0071634	BP	regulation of transforming growth factor beta production	6/684	0.0018018	0.0245451	0.0198478	SERPINB7/LGALS9/WNT11/THBS1/CDH3/LUM	6
GO:0060393	BP	regulation of pathway-restricted SMAD protein phosphorylation	8/684	0.00183701	0.0249545	0.0201789	INHBA/GDF7/SMAD6/PMEPA1/GREM1/TGFB3/BMP3/GDF15	8
GO:0042089	BP	cytokine biosynthetic process	12/684	0.00187033	0.0251156	0.0203092	AGER/SIGIRR/INHBA/CARD11/GATA3/EREG/IGF2BP2/IL1RAP/THBS1/RNF128/IL1B/IL6	12
GO:0071621	BP	granulocyte chemotaxis	12/684	0.00187033	0.0251156	0.0203092	ANXA1/CCL15/S100A7/THBS1/S100A8/IL36RN/S100A12/CCL17/S100A9/IL36G/CXCL5/IL1B	12
GO:0002053	BP	positive regulation of mesenchymal cell proliferation	5/684	0.00187783	0.0251156	0.0203092	SHH/PRRX1/MYC/SOX9/TBX1	5
GO:0031639	BP	plasminogen activation	5/684	0.00187783	0.0251156	0.0203092	PLAU/THBS1/SERPINE1/SERPINE2/DHCR24	5
GO:0060571	BP	morphogenesis of an epithelial fold	5/684	0.00187783	0.0251156	0.0203092	GDF7/SHH/SULF1/EGFR/AR	5
GO:0030330	BP	DNA damage response, signal transduction by p53 class mediator	11/684	0.00188003	0.0251156	0.0203092	CCNB1/AURKA/BATF/BTG2/PLK2/FOXM1/CD44/TWIST1/SFN/SNAI2/ACER2	11
GO:0030509	BP	BMP signaling pathway	14/684	0.00193067	0.025721	0.0207987	GDF7/SMAD6/SORL1/FBN1/SULF1/ID1/GREM1/SFRP2/TGFBR3/HTRA3/FSTL3/ROR2/FOXD1/GDF15	14
GO:0006672	BP	ceramide metabolic process	10/684	0.0019676	0.0260694	0.0210804	PLA2G6/ST3GAL5/SPHK1/DEGS1/DEGS2/B4GALNT1/SPTSSB/FA2H/ACER2/CERS3	10
GO:2000117	BP	negative regulation of cysteine-type endopeptidase activity	10/684	0.0019676	0.0260694	0.0210804	BIRC5/CRYAB/THBS1/CD44/PLAUR/SFRP2/SFN/SERPINB9/DHCR24/MMP9	10
GO:0002695	BP	negative regulation of leukocyte activation	15/684	0.00200304	0.0264008	0.0213484	TNFRSF14/INHBA/ANXA1/LGALS9/PRNP/SHH/ID2/PGLYRP3/LDLR/GAL/NRARP/PLA2G2F/PGLYRP4/IL20RB/GPNMB	15
GO:0042107	BP	cytokine metabolic process	12/684	0.00200353	0.0264008	0.0213484	AGER/SIGIRR/INHBA/CARD11/GATA3/EREG/IGF2BP2/IL1RAP/THBS1/RNF128/IL1B/IL6	12
GO:0002526	BP	acute inflammatory response	11/684	0.00202571	0.0265483	0.0214677	SIGIRR/FN1/GATA3/TREM1/PPARG/S100A8/OSMR/F3/IL20RB/IL1B/IL6	11
GO:0051225	BP	spindle assembly	11/684	0.00202571	0.0265483	0.0214677	RACGAP1/KIF11/BIRC5/CDC20/PLK1/AURKA/FLNA/KIF4A/ASPM/TPX2/MYBL2	11
GO:1901654	BP	response to ketone	16/684	0.00203335	0.0265765	0.0214905	TNC/TXNIP/CAV1/PPARG/MSN/THBS1/EGFR/AR/TGFBR3/FOSL1/TGFB3/GJB2/MAOB/DSG1/FIBIN/SPP1	16
GO:0097530	BP	granulocyte migration	13/684	0.00205413	0.0267152	0.0216027	ANXA1/CCL15/S100A7/THBS1/S100A8/XG/IL36RN/S100A12/CCL17/S100A9/IL36G/CXCL5/IL1B	13
GO:0051403	BP	stress-activated MAPK cascade	21/684	0.00205502	0.0267152	0.0216027	AGER/MAP4K4/MAPK8IP3/SPHK1/TPD52L1/LGALS9/ERN2/CRYAB/FOXM1/MECOM/EGFR/MYC/SFRP2/IL36RN/WNT7A/WNT7B/ROR2/CDC42EP5/IL36G/TNFRSF19/IL1B	21
GO:0052372	BP	modulation by symbiont of entry into host	6/684	0.00208495	0.0270317	0.0218586	TRIM31/LGALS9/CAV1/LGALS1/KRT6A/TMPRSS2	6
GO:0061333	BP	renal tubule morphogenesis	9/684	0.00215649	0.0277361	0.0224282	GATA3/SHH/COL4A1/WNT11/MYC/PGF/HNF1B/FOXD1/SOX9	9
GO:0070664	BP	negative regulation of leukocyte proliferation	9/684	0.00215649	0.0277361	0.0224282	TNFRSF14/LGALS9/PRNP/SHH/GREM1/GAL/PLA2G2F/IL20RB/GPNMB	9
GO:0072028	BP	nephron morphogenesis	9/684	0.00215649	0.0277361	0.0224282	GATA3/SHH/WNT11/PDGFRB/MYC/PGF/HNF1B/FOXD1/SOX9	9
GO:0060425	BP	lung morphogenesis	7/684	0.00217912	0.0279529	0.0226035	FOXA1/TNC/CTSH/SHH/ID1/WNT7B/SOX9	7
GO:0046467	BP	membrane lipid biosynthetic process	13/684	0.00218744	0.0279853	0.0226297	PLA2G6/ST3GAL5/SPHK1/ELOVL4/PIGZ/DEGS1/DEGS2/B4GALNT1/SPTSSB/FA2H/ACER2/CWH43/CERS3	13
GO:0030194	BP	positive regulation of blood coagulation	5/684	0.00225573	0.028485	0.0230338	THBS1/SERPINE1/F3/THBD/PDPN	5
GO:0034114	BP	regulation of heterotypic cell-cell adhesion	5/684	0.00225573	0.028485	0.0230338	AGER/MYADM/CD44/SKAP1/IL1B	5
GO:0071711	BP	basement membrane organization	5/684	0.00225573	0.028485	0.0230338	PXDN/COL4A1/NID2/NID1/MMP11	5
GO:1900048	BP	positive regulation of hemostasis	5/684	0.00225573	0.028485	0.0230338	THBS1/SERPINE1/F3/THBD/PDPN	5
GO:0016540	BP	protein autoprocessing	4/684	0.0022854	0.028485	0.0230338	KLK6/CTSE/TMPRSS2/PCSK9	4
GO:0034116	BP	positive regulation of heterotypic cell-cell adhesion	4/684	0.0022854	0.028485	0.0230338	AGER/CD44/SKAP1/IL1B	4
GO:0042033	BP	chemokine biosynthetic process	4/684	0.0022854	0.028485	0.0230338	AGER/SIGIRR/IL1B/IL6	4
GO:0050755	BP	chemokine metabolic process	4/684	0.0022854	0.028485	0.0230338	AGER/SIGIRR/IL1B/IL6	4
GO:0072189	BP	ureter development	4/684	0.0022854	0.028485	0.0230338	GATA3/SHH/EMX2/SOX9	4
GO:0090036	BP	regulation of protein kinase C signaling	4/684	0.0022854	0.028485	0.0230338	PLA2G6/MYADM/WNT11/GPD1L	4
GO:0060993	BP	kidney morphogenesis	10/684	0.00231165	0.0287382	0.0232385	GATA3/SHH/WNT11/PDGFRB/MYC/PGF/HNF1B/WNT7B/FOXD1/SOX9	10
GO:0006024	BP	glycosaminoglycan biosynthetic process	11/684	0.0023446	0.0289987	0.0234492	CHST11/CHST15/CHST3/PDGFRB/DSE/VCAN/BGN/LUM/B3GNT3/DCN/IL1B	11
GO:0046916	BP	cellular transition metal ion homeostasis	11/684	0.0023446	0.0289987	0.0234492	SLC39A14/MT1X/PRNP/MT2A/S100A8/MYC/MT1G/S100A9/MT1M/MT1E/CP	11
GO:0016572	BP	histone phosphorylation	6/684	0.00240043	0.0293886	0.0237644	CCNB1/AURKA/CCNA2/HMGA2/TWIST1/IL1B	6
GO:0032350	BP	regulation of hormone metabolic process	6/684	0.00240043	0.0293886	0.0237644	GATA3/STC2/DKK3/GAL/IL1B/DUOXA2	6
GO:0071604	BP	transforming growth factor beta production	6/684	0.00240043	0.0293886	0.0237644	SERPINB7/LGALS9/WNT11/THBS1/CDH3/LUM	6
GO:0086005	BP	ventricular cardiac muscle cell action potential	6/684	0.00240043	0.0293886	0.0237644	DSC2/RNF207/DSP/CAV1/KCNQ1/GPD1L	6
GO:0045668	BP	negative regulation of osteoblast differentiation	7/684	0.0024475	0.029786	0.0240858	SMAD6/CDK6/ID2/ID1/GREM1/AREG/TWIST1	7
GO:0035270	BP	endocrine system development	12/684	0.00245048	0.029786	0.0240858	ANXA1/HOXB3/GATA3/CDK6/SHH/WNT11/DKK3/FSTL3/SOX9/TBX1/GATA2/IL6	12
GO:0045787	BP	positive regulation of cell cycle	26/684	0.00245137	0.029786	0.0240858	SPHK1/ANXA1/DLGAP5/RACGAP1/FOXA1/FAM83D/CCNB1/CDCA5/AURKA/TBX3/EREG/ECT2/BTG2/CDC25B/FAP/HMGA2/PLK2/ID2/PDGFRB/EGFR/FOSL1/TGM1/SFN/EPGN/UBE2E2/IL1B	26
GO:0002548	BP	monocyte chemotaxis	8/684	0.00249184	0.0300272	0.0242809	ANXA1/CCL15/S100A7/GREM1/SERPINE1/S100A12/CCL17/IL6	8
GO:0060675	BP	ureteric bud morphogenesis	8/684	0.00249184	0.0300272	0.0242809	GATA3/SHH/WNT11/MYC/PGF/HNF1B/FOXD1/SOX9	8
GO:0030177	BP	positive regulation of Wnt signaling pathway	15/684	0.00249491	0.0300272	0.0242809	CAV1/ASPM/SULF2/SHH/SULF1/COL1A1/EGFR/SFRP2/LYPD6/ZBED2/ROR2/SCEL/CDH3/NRARP/BAMBI	15
GO:0061326	BP	renal tubule development	10/684	0.00250093	0.0300272	0.0242809	GATA3/SHH/COL4A1/WNT11/MYC/PGF/HNF1B/WNT7B/FOXD1/SOX9	10
GO:0010952	BP	positive regulation of peptidase activity	16/684	0.00250227	0.0300272	0.0242809	AGER/FN1/CTSH/LGALS9/CAV1/PPARG/S100A8/MYC/SFRP2/F3/SOX7/PCOLCE2/DAPK1/S100A9/RCN3/ACER2	16
GO:0010632	BP	regulation of epithelial cell migration	21/684	0.00252928	0.0302762	0.0244822	CORO1C/AMOTL1/MAP4K4/ANXA1/ATOH8/NRP2/CTSH/GATA3/FGFBP1/PTPRM/PLK2/PPARG/THBS1/WNT7A/SPARC/SOX9/PTPRR/MMP9/DCN/GATA2/ANXA3	21
GO:0031960	BP	response to corticosteroid	14/684	0.00258408	0.0308559	0.0249509	CTSV/ANXA1/HNMT/COL1A1/EGFR/AREG/FOSL1/WNT7B/SPARC/GJB2/MAOB/FIBIN/ANXA3/IL6	14
GO:0002576	BP	platelet degranulation	12/684	0.00261635	0.0310877	0.0251384	CD109/ACTN1/FN1/ENDOD1/FLNA/ECM1/ANXA5/THBS1/SERPINE1/TGFB3/SPARC/ISLR	12
GO:0010595	BP	positive regulation of endothelial cell migration	12/684	0.00261635	0.0310877	0.0251384	AMOTL1/ANXA1/ATOH8/NRP2/GATA3/FGFBP1/PLK2/THBS1/WNT7A/SPARC/GATA2/ANXA3	12
GO:0060560	BP	developmental growth involved in morphogenesis	18/684	0.00264957	0.0314051	0.0253951	NRP2/TNC/FN1/AURKA/POSTN/SHH/WNT11/MAP1B/AREG/SFRP2/HNF1B/WNT7B/TBX2/SOX9/GAL/FSTL4/L1CAM/SPP1	18
GO:0048143	BP	astrocyte activation	5/684	0.00268607	0.0316825	0.0256194	AGER/EGFR/LDLR/IL1B/IL6	5
GO:0050820	BP	positive regulation of coagulation	5/684	0.00268607	0.0316825	0.0256194	THBS1/SERPINE1/F3/THBD/PDPN	5
GO:0032755	BP	positive regulation of interleukin-6 production	10/684	0.00270243	0.0317273	0.0256556	AGER/LGALS9/EREG/IL1RAP/SPON2/IL36RN/TWIST1/IL36G/IL1B/IL6	10
GO:0003279	BP	cardiac septum development	11/684	0.00270298	0.0317273	0.0256556	NRP2/MYH10/GATA3/TBX3/SMAD6/WNT11/ID2/TGFBR3/DHRS3/TBX2/TBX1	11
GO:0045931	BP	positive regulation of mitotic cell cycle	14/684	0.00273444	0.0318519	0.0257563	SPHK1/ANXA1/DLGAP5/FOXA1/CCNB1/CDCA5/AURKA/EREG/CDC25B/PDGFRB/EGFR/EPGN/UBE2E2/IL1B	14
GO:0030514	BP	negative regulation of BMP signaling pathway	7/684	0.0027406	0.0318519	0.0257563	SMAD6/SORL1/FBN1/GREM1/SFRP2/HTRA3/FSTL3	7
GO:0032330	BP	regulation of chondrocyte differentiation	7/684	0.0027406	0.0318519	0.0257563	ADAMTS12/PTHLH/LOXL2/EFEMP1/GREM1/SOX9/SNAI2	7
GO:0051785	BP	positive regulation of nuclear division	8/684	0.00274653	0.0318519	0.0257563	SPHK1/DLGAP5/CDCA5/AURKA/EREG/PDGFRB/EPGN/IL1B	8
GO:0072171	BP	mesonephric tubule morphogenesis	8/684	0.00274653	0.0318519	0.0257563	GATA3/SHH/WNT11/MYC/PGF/HNF1B/FOXD1/SOX9	8
GO:0022409	BP	positive regulation of cell-cell adhesion	19/684	0.00278962	0.0322449	0.0260742	TNFRSF14/AGER/ANXA1/FOXA1/LGALS9/CAV1/CARD11/GATA3/LGALS1/SHH/ADAM19/CD44/SKAP1/FSTL3/DPP4/TNFSF9/PDPN/IL1B/IL6	19
GO:0051384	BP	response to glucocorticoid	13/684	0.00279376	0.0322449	0.0260742	CTSV/ANXA1/HNMT/EGFR/AREG/FOSL1/WNT7B/SPARC/GJB2/MAOB/FIBIN/ANXA3/IL6	13
GO:0006633	BP	fatty acid biosynthetic process	14/684	0.0028919	0.0332654	0.0268993	ACOT7/ALOX5/ANXA1/ELOVL4/MYO5A/DEGS1/HPGD/TRIB3/ACSM6/FA2H/LIPG/SCD/PTGS1/IL1B	14
GO:0032872	BP	regulation of stress-activated MAPK cascade	18/684	0.00290193	0.0332654	0.0268993	AGER/MAP4K4/MAPK8IP3/SPHK1/TPD52L1/ERN2/FOXM1/MECOM/EGFR/MYC/SFRP2/IL36RN/WNT7A/WNT7B/ROR2/IL36G/TNFRSF19/IL1B	18
GO:0090185	BP	negative regulation of kidney development	4/684	0.00290281	0.0332654	0.0268993	GATA3/SHH/HNF1B/MMP9	4
GO:0090263	BP	positive regulation of canonical Wnt signaling pathway	13/684	0.00296504	0.0338981	0.027411	CAV1/ASPM/SULF2/COL1A1/EGFR/SFRP2/LYPD6/ZBED2/ROR2/SCEL/CDH3/NRARP/BAMBI	13
GO:0009952	BP	anterior/posterior pattern specification	17/684	0.00299406	0.0341492	0.027614	HES2/HOXB3/HOXB5/AURKA/BHLHE41/TBX3/BTG2/HOXB6/SHH/SFRP2/HNF1B/ROR2/EMX2/NRARP/HOXB8/TBX1/HOXC10	17
GO:0043434	BP	response to peptide hormone	28/684	0.00301865	0.0343487	0.0277753	ANXA1/MYO5A/RAB31/CAV1/CCNA2/ADCY7/EREG/BTG2/SORL1/GGH/TRIB3/STC2/PPARG/ANXA5/FBN1/MAP1B/COL1A1/KLF15/AREG/TGFBR3/TFF1/SPARC/CAV2/GJB2/GAL/PCSK9/GDF15/IL1B	28
GO:0002446	BP	neutrophil mediated immunity	31/684	0.00307433	0.0349001	0.0282212	ALOX5/DSP/TNFAIP6/RAB31/CTSH/DEGS1/CDA/FUCA1/GGH/PLAU/S100A7/LRMP/S100A8/CD44/PLAUR/TIMP2/METTL7A/S100A12/PKP1/S100A9/S100P/CALML5/ANPEP/LRG1/PIGR/KRT1/DSG1/CHI3L1/MMP9/ANXA3/IL6	31
GO:0006690	BP	icosanoid metabolic process	11/684	0.0031043	0.0350757	0.0283632	CYP4F12/FAAH/ALOX5/ANXA1/HPGD/CYP4F8/CYP4F22/GGT6/CYP2J2/PTGS1/IL1B	11
GO:0042035	BP	regulation of cytokine biosynthetic process	11/684	0.0031043	0.0350757	0.0283632	AGER/SIGIRR/INHBA/CARD11/GATA3/EREG/IGF2BP2/THBS1/RNF128/IL1B/IL6	11
GO:0001709	BP	cell fate determination	6/684	0.00313742	0.0352851	0.0285325	GATA3/PRRX1/CYP26B1/WNT7A/TBX2/GATA2	6
GO:0050832	BP	defense response to fungus	6/684	0.00313742	0.0352851	0.0285325	SPON2/S100A8/IL36RN/S100A12/RNASE7/S100A9	6
GO:0003180	BP	aortic valve morphogenesis	5/684	0.00317285	0.0352865	0.0285336	GATA3/SMAD6/TWIST1/SOX9/SNAI2	5
GO:0034698	BP	response to gonadotropin	5/684	0.00317285	0.0352865	0.0285336	CTSV/INHBA/CCNA2/TGFBR3/GJB2	5
GO:0035116	BP	embryonic hindlimb morphogenesis	5/684	0.00317285	0.0352865	0.0285336	TBX3/SHH/TWIST1/WNT7A/OSR2	5
GO:0090344	BP	negative regulation of cell aging	5/684	0.00317285	0.0352865	0.0285336	HMGA2/CDK6/PLK2/FOXM1/TWIST1	5
GO:0070302	BP	regulation of stress-activated protein kinase signaling cascade	18/684	0.00317403	0.0352865	0.0285336	AGER/MAP4K4/MAPK8IP3/SPHK1/TPD52L1/ERN2/FOXM1/MECOM/EGFR/MYC/SFRP2/IL36RN/WNT7A/WNT7B/ROR2/IL36G/TNFRSF19/IL1B	18
GO:0043405	BP	regulation of MAP kinase activity	23/684	0.00328023	0.0363835	0.0294207	AGER/MAPK8IP3/TPD52L1/CAV1/UCHL1/SORL1/DUSP2/ERN2/TRIB3/THBS1/PDGFRB/EGFR/SFRP2/S100A12/WNT7B/TGFB3/ROR2/EPGN/KITLG/RGS2/GDF15/MUC20/IL1B	23
GO:0010812	BP	negative regulation of cell-substrate adhesion	8/684	0.00331654	0.036597	0.0295933	CORO1C/MAP4K4/POSTN/LGALS1/THBS1/COL1A1/SERPINE1/ACER2	8
GO:0071230	BP	cellular response to amino acid stimulus	8/684	0.00331654	0.036597	0.0295933	COL5A2/COL4A1/COL1A2/COL3A1/COL1A1/EGFR/COL6A1/COL16A1	8
GO:0006023	BP	aminoglycan biosynthetic process	11/684	0.00332218	0.036597	0.0295933	CHST11/CHST15/CHST3/PDGFRB/DSE/VCAN/BGN/LUM/B3GNT3/DCN/IL1B	11
GO:1901570	BP	fatty acid derivative biosynthetic process	10/684	0.00338586	0.0372137	0.030092	ALOX5/ANXA1/ELOVL4/HPGD/HMGCS2/ACSL5/GGT6/SCD/PTGS1/IL1B	10
GO:0046328	BP	regulation of JNK cascade	15/684	0.00341688	0.0374694	0.0302988	AGER/MAP4K4/MAPK8IP3/TPD52L1/ERN2/MECOM/EGFR/SFRP2/IL36RN/WNT7A/WNT7B/ROR2/IL36G/TNFRSF19/IL1B	15
GO:0070663	BP	regulation of leukocyte proliferation	17/684	0.00344208	0.0376604	0.0304532	TNFRSF14/AGER/ANXA1/LGALS9/CARD11/PRNP/SHH/IKZF3/GREM1/TNFSF9/GAL/KITLG/PLA2G2F/IL20RB/IL1B/GPNMB/IL6	17
GO:0032412	BP	regulation of ion transmembrane transporter activity	19/684	0.00345461	0.0377122	0.0304952	PLA2G6/RNF207/ANO9/MYO5A/NETO2/CAV1/PRNP/CASQ1/GPD1L/TESC/RRAD/DAPK1/GAL/PCSK9/GEM/MMP9/ANXA3/FXYD4/FXYD3	19
GO:0016331	BP	morphogenesis of embryonic epithelium	13/684	0.00353091	0.0383718	0.0310285	GDF7/CTHRC1/GATA3/SHH/SULF1/AR/SFRP2/HNF1B/TWIST1/WNT7B/SOX9/TEAD2/GRHL3	13
GO:0071774	BP	response to fibroblast growth factor	13/684	0.00353091	0.0383718	0.0310285	SHCBP1/TNC/GATA3/POSTN/FGFBP1/SULF2/SULF1/THBS1/COL1A1/CD44/FAM20C/APLN/TBX1	13
GO:0021782	BP	glial cell development	11/684	0.00355215	0.0385162	0.0311453	AGER/CDK6/SHH/ID2/EGFR/S100A8/ROR2/LDLR/FA2H/IL1B/IL6	11
GO:0150077	BP	regulation of neuroinflammatory response	6/684	0.00356354	0.0385532	0.0311752	SPHK1/LDLR/MMP9/IL1B/IL6/MMP3	6
GO:0042770	BP	signal transduction in response to DNA damage	12/684	0.00358819	0.0387007	0.0312945	CCNB1/PLK1/AURKA/BATF/BTG2/PLK2/FOXM1/CD44/TWIST1/SFN/SNAI2/ACER2	12
GO:0003414	BP	chondrocyte morphogenesis involved in endochondral bone morphogenesis	4/684	0.00362519	0.0387007	0.0312945	COL12A1/COL6A3/COL6A1/COL6A2	4
GO:0003429	BP	growth plate cartilage chondrocyte morphogenesis	4/684	0.00362519	0.0387007	0.0312945	COL12A1/COL6A3/COL6A1/COL6A2	4
GO:0071605	BP	monocyte chemotactic protein-1 production	4/684	0.00362519	0.0387007	0.0312945	AGER/LGALS9/TWIST1/IL1B	4
GO:0071637	BP	regulation of monocyte chemotactic protein-1 production	4/684	0.00362519	0.0387007	0.0312945	AGER/LGALS9/TWIST1/IL1B	4
GO:0090171	BP	chondrocyte morphogenesis	4/684	0.00362519	0.0387007	0.0312945	COL12A1/COL6A3/COL6A1/COL6A2	4
GO:0030166	BP	proteoglycan biosynthetic process	8/684	0.00363392	0.0387083	0.0313006	CHST11/CHST15/CHST3/HS6ST3/DSE/VCAN/BGN/DCN	8
GO:0034446	BP	substrate adhesion-dependent cell spreading	10/684	0.00364191	0.0387083	0.0313006	CORO1C/SRCIN1/FN1/S100A10/FLNA/POSTN/MYADM/EPHB3/PDPN/LAMC2	10
GO:0060441	BP	epithelial tube branching involved in lung morphogenesis	5/684	0.00372008	0.0393661	0.0318325	FOXA1/TNC/CTSH/SHH/SOX9	5
GO:0070528	BP	protein kinase C signaling	5/684	0.00372008	0.0393661	0.0318325	PLA2G6/MYADM/WNT11/GPD1L/FIBIN	5
GO:0044273	BP	sulfur compound catabolic process	7/684	0.00378296	0.039789	0.0321745	IDUA/CSAD/ACOT7/VCAN/BGN/LUM/DCN	7
GO:0045620	BP	negative regulation of lymphocyte differentiation	7/684	0.00378296	0.039789	0.0321745	INHBA/ANXA1/SHH/ID2/PGLYRP3/NRARP/PGLYRP4	7
GO:0043312	BP	neutrophil degranulation	30/684	0.00378473	0.039789	0.0321745	ALOX5/DSP/TNFAIP6/RAB31/CTSH/DEGS1/CDA/FUCA1/GGH/PLAU/S100A7/LRMP/S100A8/CD44/PLAUR/TIMP2/METTL7A/S100A12/PKP1/S100A9/S100P/CALML5/ANPEP/LRG1/PIGR/KRT1/DSG1/CHI3L1/MMP9/ANXA3	30
GO:0045682	BP	regulation of epidermis development	9/684	0.00388586	0.0407636	0.0329626	CD109/CTSV/CTSL/SERPINB13/SULT2B1/SFN/GAL/CDH3/MYCL	9
GO:0032649	BP	regulation of interferon-gamma production	10/684	0.00391307	0.0409602	0.0331216	INHBA/CD96/LGALS9/GATA3/PRNP/PGLYRP3/IL36RN/PGLYRP4/IL20RB/IL1B	10
GO:1904062	BP	regulation of cation transmembrane transport	23/684	0.00392855	0.0410334	0.0331808	PLA2G6/RNF207/MYO5A/NETO2/FLNA/CAV1/PRNP/KCNQ1/CASQ1/GPD1L/TWIST1/TESC/RRAD/DAPK1/GAL/PCSK9/RGS2/GEM/PM20D1/MMP9/ANXA3/FXYD4/FXYD3	23
GO:0001890	BP	placenta development	13/684	0.00395464	0.0412169	0.0333291	CTSV/HSD17B2/STC2/PPARG/ADAM19/EGFR/PLCD3/FOSL1/WNT7B/GJB2/DCN/GATA2/SPP1	13
GO:0048545	BP	response to steroid hormone	25/684	0.0039933	0.0415303	0.0335826	CTSV/ANXA1/FOXA1/LOX/TXNIP/CAV1/HNMT/PPARG/THBS1/COL1A1/EGFR/AR/PMEPA1/AREG/FOSL1/WNT7B/TGFB3/SPARC/GJB2/MAOB/DSG1/FIBIN/SPP1/ANXA3/IL6	25
GO:0002283	BP	neutrophil activation involved in immune response	30/684	0.00413288	0.0428897	0.0346819	ALOX5/DSP/TNFAIP6/RAB31/CTSH/DEGS1/CDA/FUCA1/GGH/PLAU/S100A7/LRMP/S100A8/CD44/PLAUR/TIMP2/METTL7A/S100A12/PKP1/S100A9/S100P/CALML5/ANPEP/LRG1/PIGR/KRT1/DSG1/CHI3L1/MMP9/ANXA3	30
GO:0051017	BP	actin filament bundle assembly	13/684	0.00418142	0.0431231	0.0348705	SHROOM1/ACTN1/S100A10/SPIRE2/FLNA/PLS3/MYO1B/RHOD/FSCN1/WNT11/ID1/TGFB3/ESPN	13
GO:0060688	BP	regulation of morphogenesis of a branching structure	7/684	0.00418979	0.0431231	0.0348705	SHH/SULF1/AR/PGF/HNF1B/SOX9/SNAI2	7
GO:0086002	BP	cardiac muscle cell action potential involved in contraction	7/684	0.00418979	0.0431231	0.0348705	DSC2/RNF207/DSP/FLNA/CAV1/KCNQ1/GPD1L	7
GO:0000079	BP	regulation of cyclin-dependent protein serine/threonine kinase activity	10/684	0.00419995	0.0431231	0.0348705	CCNL2/CCNB1/PLK1/CCNA2/CDKN3/CCNO/EGFR/SFN/CCNA1/CDKN2B	10
GO:0001823	BP	mesonephros development	10/684	0.00419995	0.0431231	0.0348705	GATA3/SMAD6/SHH/WNT11/MYC/PGF/HNF1B/FOXD1/SOX9/OSR2	10
GO:0010721	BP	negative regulation of cell development	23/684	0.00421632	0.0431994	0.0349322	CORO1C/MAP4K4/KLK8/PTHLH/POSTN/ASPM/LGALS1/SORL1/PLK2/SHH/FBN1/ID2/COL3A1/ID1/WNT7A/LDLR/SOX9/GAL/FSTL4/RGS2/SPP1/IL1B/IL6	23
GO:0003413	BP	chondrocyte differentiation involved in endochondral bone morphogenesis	5/684	0.00433174	0.0442881	0.0358126	COL12A1/COL6A3/COL6A1/COL6A2/SOX9	5
GO:0003422	BP	growth plate cartilage morphogenesis	4/684	0.00446044	0.0453166	0.0366443	COL12A1/COL6A3/COL6A1/COL6A2	4
GO:0072074	BP	kidney mesenchyme development	4/684	0.00446044	0.0453166	0.0366443	SHH/PDGFRB/MYC/FOXD1	4
GO:0098911	BP	regulation of ventricular cardiac muscle cell action potential	4/684	0.00446044	0.0453166	0.0366443	DSC2/RNF207/DSP/CAV1	4
GO:0051983	BP	regulation of chromosome segregation	10/684	0.00450318	0.0456549	0.0369178	DLGAP5/RACGAP1/CDC20/MKI67/CCNB1/CDCA5/PLK1/KIF2C/ECT2/TRIP13	10
GO:0001953	BP	negative regulation of cell-matrix adhesion	6/684	0.00454267	0.045863	0.0370861	CORO1C/MAP4K4/POSTN/THBS1/SERPINE1/ACER2	6
GO:0071364	BP	cellular response to epidermal growth factor stimulus	6/684	0.00454267	0.045863	0.0370861	COL1A1/EGFR/ID1/SKAP1/SOX9/SNAI2	6
GO:0072089	BP	stem cell proliferation	11/684	0.00460256	0.0463461	0.0374768	RACGAP1/ASPM/TBX3/HMGA2/SHH/NES/MECOM/SFRP2/WNT7B/KITLG/SNAI2	11
GO:0060537	BP	muscle tissue development	26/684	0.00461311	0.0463461	0.0374768	DSP/CCNB1/LOX/CAV1/MYH10/TBX3/BTG2/SHH/CASQ1/ID2/COL3A1/PDGFRB/GREM1/TGFBR3/MYLK/CYP26B1/TWIST1/CAV2/TBX2/SOX9/RGS2/COL11A1/TNNC1/TBX1/MSC/DCN	26
GO:0001755	BP	neural crest cell migration	7/684	0.00462886	0.0463461	0.0374768	CORO1C/NRP2/FN1/SHH/TWIST1/KITLG/TBX1	7
GO:0042743	BP	hydrogen peroxide metabolic process	7/684	0.00462886	0.0463461	0.0374768	PXDN/NOXA1/EGFR/MAOB/DUOX2/DUOXA2/MMP3	7
GO:0007163	BP	establishment or maintenance of cell polarity	16/684	0.00468581	0.0467615	0.0378127	CLIC4/AMOTL1/PLK1/CENPA/GATA3/RHOD/KIF2C/SHH/FSCN1/MSN/WNT11/MAP1B/CYP26B1/WNT7A/WNT7B/RHOU	16
GO:0001894	BP	tissue homeostasis	17/684	0.00470592	0.0467615	0.0378127	SIGLEC15/CTSH/CDH23/ABCA12/EGFR/TFF1/ZG16B/SOX9/CDH3/IL20RB/RCN3/PIGR/KRT1/AZGP1/GATA2/SPP1/IL6	17
GO:0032970	BP	regulation of actin filament-based process	25/684	0.00470755	0.0467615	0.0378127	DSC2/RNF207/SIGLEC15/VILL/DSP/S100A10/SPIRE2/FLNA/CAV1/RHOD/ECT2/MYADM/KANK4/FSCN1/WNT11/SMIM22/PDGFRB/CDC42EP1/ID1/TGFB3/CDC42EP5/PDPN/TNNC1/RHOU/GRHL3	25
GO:0046677	BP	response to antibiotic	22/684	0.00470938	0.0467615	0.0378127	SPHK1/ANXA1/TNC/TXNIP/GATA3/ADCY7/ECT2/HPGD/GGH/CRYAB/PDGFRB/COL1A1/S100A8/ABAT/ID1/AREG/FOSL1/SPARC/GJB2/RGS2/MAOB/IL6	22
GO:0000281	BP	mitotic cytokinesis	8/684	0.00472837	0.0467615	0.0378127	ANLN/CEP55/RACGAP1/PLK1/KIF4A/MYH10/CENPA/ECT2	8
GO:0061035	BP	regulation of cartilage development	8/684	0.00472837	0.0467615	0.0378127	ADAMTS12/PTHLH/LOXL2/WNT11/EFEMP1/GREM1/SOX9/SNAI2	8
GO:0044272	BP	sulfur compound biosynthetic process	15/684	0.00482813	0.0470406	0.0380384	CSAD/CHST11/ELOVL4/CHST15/CHST3/BHMT/ACSL5/DSE/GGT6/VCAN/BGN/SCD/LUM/B3GNT3/DCN	15
GO:0010749	BP	regulation of nitric oxide mediated signal transduction	3/684	0.00484413	0.0470406	0.0380384	SPINK1/THBS1/EGFR	3
GO:0032836	BP	glomerular basement membrane development	3/684	0.00484413	0.0470406	0.0380384	SULF2/SULF1/NID1	3
GO:0038063	BP	collagen-activated tyrosine kinase receptor signaling pathway	3/684	0.00484413	0.0470406	0.0380384	COL4A1/COL4A2/COL1A1	3
GO:0051918	BP	negative regulation of fibrinolysis	3/684	0.00484413	0.0470406	0.0380384	THBS1/SERPINE1/THBD	3
GO:0060346	BP	bone trabecula formation	3/684	0.00484413	0.0470406	0.0380384	COL1A1/GREM1/FBN2	3
GO:0060513	BP	prostatic bud formation	3/684	0.00484413	0.0470406	0.0380384	SHH/SULF1/AR	3
GO:0060600	BP	dichotomous subdivision of an epithelial terminal unit	3/684	0.00484413	0.0470406	0.0380384	CTSH/AREG/FOXD1	3
GO:0072203	BP	cell proliferation involved in metanephros development	3/684	0.00484413	0.0470406	0.0380384	SHH/PDGFRB/MYC	3
GO:0070252	BP	actin-mediated cell contraction	11/684	0.00490025	0.0474902	0.0384019	DSC2/RNF207/DSP/FLNA/CAV1/KCNQ1/GPD1L/PDPN/TNNC1/TNNI2/TNNT1	11
GO:0042129	BP	regulation of T cell proliferation	13/684	0.00492541	0.0476385	0.0385219	TNFRSF14/AGER/ANXA1/LGALS9/CARD11/PRNP/SHH/TNFSF9/PLA2G2F/IL20RB/IL1B/GPNMB/IL6	13
GO:0010165	BP	response to X-ray	5/684	0.00501179	0.048281	0.0390413	ANXA1/GATA3/HMGA2/SFRP2/THBD	5
GO:0045742	BP	positive regulation of epidermal growth factor receptor signaling pathway	5/684	0.00501179	0.048281	0.0390413	AGR2/EREG/PLAUR/EPGN/MMP9	5
GO:0007219	BP	Notch signaling pathway	15/684	0.00506364	0.0486835	0.0393668	DLGAP5/FOXA1/POSTN/ELF3/CDK6/EGFR/MYC/HNF1B/DTX4/TBX2/SOX9/NRARP/CNTN1/SNAI2/GATA2	15
GO:0030072	BP	peptide hormone secretion	18/684	0.00507701	0.0487151	0.0393924	PLA2G6/SLC16A1/MAP4K4/ANXA1/FAM3B/MYO5A/ICA1/VSNL1/ANXA5/EGFR/ABAT/FAM3D/HNF1B/DPP4/APLN/GAL/IL1B/IL6	18
GO:0010463	BP	mesenchymal cell proliferation	6/684	0.00510041	0.0488428	0.0394957	SHH/PRRX1/WNT11/MYC/SOX9/TBX1	6
GO:0032945	BP	negative regulation of mononuclear cell proliferation	8/684	0.00514426	0.0489717	0.0395999	TNFRSF14/LGALS9/PRNP/SHH/GAL/PLA2G2F/IL20RB/GPNMB	8
GO:0050672	BP	negative regulation of lymphocyte proliferation	8/684	0.00514426	0.0489717	0.0395999	TNFRSF14/LGALS9/PRNP/SHH/GAL/PLA2G2F/IL20RB/GPNMB	8
GO:1903779	BP	regulation of cardiac conduction	8/684	0.00514426	0.0489717	0.0395999	RNF207/FLNA/CAV1/ATP2A3/ATP1A4/CASQ1/FXYD4/FXYD3	8
GO:0043271	BP	negative regulation of ion transport	13/684	0.00519577	0.0492681	0.0398396	SPINK1/ANO9/CAV1/THBS1/ABAT/TWIST1/RRAD/PCSK9/RGS2/GEM/MAOB/SERPINE2/MMP9	13
GO:0061572	BP	actin filament bundle organization	13/684	0.00519577	0.0492681	0.0398396	SHROOM1/ACTN1/S100A10/SPIRE2/FLNA/PLS3/MYO1B/RHOD/FSCN1/WNT11/ID1/TGFB3/ESPN	13
GO:0062023	CC	collagen-containing extracellular matrix	79/705	6.67094e-36	2.69506e-33	2.26812e-33	ANXA1/COL5A3/TNC/FN1/CTSH/COL5A2/S100A10/TGFBI/LGALS9/CTHRC1/ECM1/POSTN/LGALS4/LGALS1/PXDN/ADAMTSL4/COL5A1/SHH/COL4A1/S100A7/COL4A2/LOXL2/ANXA5/COL1A2/ADAMTS2/ADAM19/BCAM/FBN1/SULF1/COL18A1/NID2/COL3A1/EFEMP1/THBS1/PODNL1/CTSL/CCDC80/COL1A1/S100A8/SRPX/MFAP2/GREM1/COL12A1/SFRP2/LTBP2/COL10A1/SERPINE1/TIMP2/MFAP5/COL6A3/NID1/COL6A1/COL6A2/ADAMTS4/ASPN/TGFB3/SPARC/COL15A1/F3/VCAN/FBN2/S100A9/BGN/AE…	79
GO:0005788	CC	endoplasmic reticulum lumen	46/705	1.84735e-16	3.73164e-14	3.14049e-14	ARSI/CALU/COL5A3/TNC/FN1/COL5A2/LGALS1/ADAMTSL4/ARSJ/FKBP10/COL5A1/SHH/COL4A1/STC2/COL4A2/CASQ1/COL1A2/FBN1/COL18A1/CERCAM/COL3A1/GPX8/THBS1/EVA1A/COL1A1/APOL1/FAM20C/COL12A1/PLAUR/COL10A1/COL6A3/FSTL3/COL6A1/COL6A2/WNT7A/WNT7B/COL15A1/VCAN/PCSK9/COL11A1/RCN3/COL16A1/SPP1/IL6/CP/MSLN	46
GO:0005581	CC	collagen trimer	21/705	2.56152e-12	3.44951e-10	2.90305e-10	COL5A3/LOX/COL5A2/CTHRC1/COL5A1/COL4A1/COL4A2/COL1A2/COL18A1/COL3A1/COL1A1/COL12A1/COL10A1/COL6A3/COL6A1/COL6A2/COL15A1/COL11A1/LUM/COL16A1/DCN	21
GO:0001533	CC	cornified envelope	18/705	7.60263e-12	7.67866e-10	6.46224e-10	DSC2/ANXA1/DSP/SPRR1B/DSG3/SPRR2D/SPRR2A/SPRR2E/PRR9/DSC3/TGM1/PKP1/SCEL/PI3/SPRR2G/KRT1/LCE3D/DSG1	18
GO:0098644	CC	complex of collagen trimers	10/705	2.21284e-10	1.78798e-08	1.50473e-08	COL5A3/COL5A2/COL5A1/COL4A1/COL4A2/COL1A2/COL3A1/COL1A1/COL11A1/LUM	10
GO:0005583	CC	fibrillar collagen trimer	8/705	3.85459e-10	2.22465e-08	1.87223e-08	COL5A3/COL5A2/COL5A1/COL1A2/COL3A1/COL1A1/COL11A1/LUM	8
GO:0098643	CC	banded collagen fibril	8/705	3.85459e-10	2.22465e-08	1.87223e-08	COL5A3/COL5A2/COL5A1/COL1A2/COL3A1/COL1A1/COL11A1/LUM	8
GO:0005604	CC	basement membrane	16/705	2.39342e-07	1.20868e-05	1.01721e-05	TNC/FN1/TGFBI/COL5A1/COL4A1/COL4A2/LOXL2/FBN1/COL18A1/NID2/CCDC80/NID1/SPARC/COL15A1/THBS2/LAMC2	16
GO:0045177	CC	apical part of cell	34/705	1.22301e-06	5.48996e-05	4.62026e-05	CYP4F12/AGER/CLIC4/AMOTL1/CTSV/SHROOM1/ANXA1/SLC44A4/FN1/SLC7A5/MYO1B/ASPM/FAP/SCNN1B/SCNN1G/RAB17/UPK1A/RHCG/MSN/PDGFRB/EGFR/OSMR/CD44/UPK3A/UPK2/DPP4/LDLR/REEP6/PDPN/DUOX2/DSG1/CLCA4/MUC20/DUOXA2	34
GO:0071437	CC	invadopodium	6/705	1.20504e-05	0.000486836	0.000409714	FAP/FSCN1/MSN/PLAUR/DPP4/PDPN	6
GO:0030057	CC	desmosome	7/705	1.98495e-05	0.000729017	0.00061353	DSC2/DSP/DSG3/DSC3/PKP1/POF1B/DSG1	7
GO:0005882	CC	intermediate filament	21/705	2.94598e-05	0.000987253	0.000830857	DSP/KRTAP5-10/KRT6B/MYO5A/KRTAP5-9/KRT14/KRT6A/KRT16/IFFO2/KRT9/NES/KRT79/KRT34/KRT6C/PKP1/KRT5/KRT7/KRT1/KRT75/KRT31/KRT81	21
GO:0016324	CC	apical plasma membrane	27/705	3.17681e-05	0.000987253	0.000830857	CYP4F12/AGER/AMOTL1/SHROOM1/ANXA1/SLC44A4/FN1/SLC7A5/ASPM/SCNN1B/SCNN1G/RAB17/UPK1A/RHCG/MSN/PDGFRB/EGFR/OSMR/CD44/UPK3A/UPK2/DPP4/PDPN/DUOX2/DSG1/CLCA4/MUC20	27
GO:0045111	CC	intermediate filament cytoskeleton	22/705	0.000105617	0.00304781	0.00256499	DSP/KRTAP5-10/KRT6B/MYO5A/KRTAP5-9/KRT14/KRT6A/KRT16/IFFO2/KRT9/NES/KRT79/S100A8/KRT34/KRT6C/PKP1/KRT5/KRT7/KRT1/KRT75/KRT31/KRT81	22
GO:0045095	CC	keratin filament	12/705	0.00014377	0.00387221	0.00325879	KRTAP5-10/KRT6B/KRTAP5-9/KRT14/KRT6A/KRT79/KRT6C/KRT5/KRT7/KRT1/KRT75/KRT81	12
GO:0005902	CC	microvillus	11/705	0.000175289	0.00427444	0.0035973	CLIC4/CTSV/FOXA1/FSCN1/MSN/CD44/SYTL1/S100P/ESPN/PDPN/MUC20	11
GO:0098858	CC	actin-based cell projection	19/705	0.000179865	0.00427444	0.0035973	CLIC4/CTSV/SRCIN1/FOXA1/MYO5A/MYO1B/CDH23/CALB2/ARL4C/FSCN1/MSN/CD44/SYTL1/TENM2/S100P/KITLG/ESPN/PDPN/MUC20	19
GO:0042599	CC	lamellar body	5/705	0.000249188	0.00559288	0.00470688	KLK7/CTSH/KRTDAP/KLK5/ABCA12	5
GO:0001527	CC	microfibril	4/705	0.00028646	0.00609105	0.00512613	FBN1/MFAP2/MFAP5/FBN2	4
GO:0032153	CC	cell division site	9/705	0.000678436	0.0136087	0.0114529	ANLN/CEP55/RACGAP1/SPIRE2/MYH10/RHOD/ECT2/PLCD3/MYLK	9
GO:1904724	CC	tertiary granule lumen	8/705	0.000707383	0.0136087	0.0114529	TNFAIP6/CTSH/CDA/GGH/TIMP2/METTL7A/LRG1/MMP9	8
GO:0031528	CC	microvillus membrane	5/705	0.00113415	0.0208271	0.0175278	MSN/SYTL1/S100P/PDPN/MUC20	5
GO:0031091	CC	platelet alpha granule	10/705	0.00151656	0.0266386	0.0224186	CD109/ACTN1/FN1/THBS1/SERPINE1/TGFB3/SPARC/THBS2/SERPINE2/ISLR	10
GO:0030027	CC	lamellipodium	16/705	0.00159569	0.0268608	0.0226056	CORO1C/AMOTL1/SRCIN1/SLC39A14/PALLD/MYH10/FAP/PTPRM/FSCN1/CD44/MYLK/DPP4/TESC/KITLG/PDPN/PDLIM4	16
GO:0005884	CC	actin filament	11/705	0.00209004	0.0326273	0.0274586	ANXA1/ACTN1/MYO5A/PALLD/FLNA/PLS3/MYO1B/PDLIM3/ESPN/POF1B/PDLIM4	11
GO:0043202	CC	lysosomal lumen	10/705	0.00209978	0.0326273	0.0274586	IDUA/CTSV/FUCA1/CTSL/PDGFRB/SERPINB13/VCAN/BGN/LUM/DCN	10
GO:0031252	CC	cell leading edge	26/705	0.00286754	0.0429069	0.0361098	CORO1C/AMOTL1/SRCIN1/SLC39A14/ACTN1/MYO5A/ITGA5/PALLD/ARHGEF4/MYH10/FAP/PTPRM/CDK6/MYADM/FSCN1/CD44/SKAP1/MYLK/DPP4/TESC/KITLG/EPS8L3/PDPN/PDLIM4/DUOX2/DUOXA2	26
GO:0005925	CC	focal adhesion	26/705	0.00306391	0.0442079	0.0372047	CORO1C/MAP4K4/ANXA1/TLE2/TNC/ACTN1/CAPN5/ITGA5/PALLD/FLNA/CAV1/FAP/PLAU/S100A7/MSN/ANXA5/PDGFRB/EGFR/CDC42EP1/CD44/PLAUR/DPP4/CAV2/FLNC/RHOU/L1CAM	26
GO:0032154	CC	cleavage furrow	7/705	0.00331191	0.0453719	0.0381843	CEP55/RACGAP1/SPIRE2/MYH10/ECT2/PLCD3/MYLK	7
GO:0042383	CC	sarcolemma	12/705	0.00355033	0.0453719	0.0381843	CORO1C/AHNAK2/ANXA1/CAV1/CASQ1/COL6A3/COL6A1/COL6A2/TGFB3/CAV2/FLNC/BGN	12
GO:0031983	CC	vesicle lumen	22/705	0.00355895	0.0453719	0.0381843	ALOX5/ACTN1/FN1/CTSH/ECM1/CDA/FUCA1/GGH/S100A7/THBS1/EGFR/S100A8/SERPINE1/TIMP2/S100A12/TGFB3/SPARC/S100A9/S100P/LRG1/ISLR/CHI3L1	22
GO:0001726	CC	ruffle	14/705	0.00359382	0.0453719	0.0381843	CORO1C/ACTN1/MYO5A/ITGA5/PALLD/ARHGEF4/FAP/CDK6/MYADM/FSCN1/SKAP1/TESC/EPS8L3/PDPN	14
GO:0030496	CC	midbody	14/705	0.0037856	0.0456683	0.0384337	CLIC4/SHCBP1/ANLN/CEP55/RACGAP1/BIRC5/PLK1/AURKA/KIF4A/MYH10/CDCA8/ASPM/ECT2/GEM	14
GO:0030055	CC	cell-substrate junction	26/705	0.00384337	0.0456683	0.0384337	CORO1C/MAP4K4/ANXA1/TLE2/TNC/ACTN1/CAPN5/ITGA5/PALLD/FLNA/CAV1/FAP/PLAU/S100A7/MSN/ANXA5/PDGFRB/EGFR/CDC42EP1/CD44/PLAUR/DPP4/CAV2/FLNC/RHOU/L1CAM	26
GO:0005201	MF	extracellular matrix structural constituent	45/672	1.52798e-26	1.09556e-23	9.71471e-24	COL5A3/TNC/FN1/COL5A2/TGFBI/CTHRC1/ECM1/POSTN/PXDN/COL5A1/COL4A1/COL4A2/COL1A2/FBN1/COL18A1/NID2/COL3A1/EFEMP1/THBS1/COL1A1/SRPX/MFAP2/COL12A1/LTBP2/COL10A1/MFAP5/COL6A3/NID1/COL6A1/COL6A2/ASPN/SPARC/COL15A1/VCAN/FBN2/BGN/AEBP1/COL11A1/THBS2/LUM/COL16A1/CHI3L1/DCN/TFPI2/LAMC2	45
GO:0030020	MF	extracellular matrix structural constituent conferring tensile strength	17/672	3.76523e-14	1.34983e-11	1.19695e-11	COL5A3/COL5A2/COL5A1/COL4A1/COL4A2/COL1A2/COL18A1/COL3A1/COL1A1/COL12A1/COL10A1/COL6A3/COL6A1/COL6A2/COL15A1/COL11A1/COL16A1	17
GO:0005539	MF	glycosaminoglycan binding	33/672	4.21409e-11	1.00717e-08	8.93092e-09	NRP2/COL5A3/TNFAIP6/FN1/POSTN/PRNP/FGFBP1/CCL15/SULF2/COL5A1/SHH/ANXA5/FBN1/SULF1/THBS1/CCDC80/PGLYRP3/CD44/PGF/TGFBR3/LTBP2/RNASE7/VCAN/PCOLCE2/BGN/PGLYRP4/COL11A1/THBS2/LIPG/SERPINE2/DCN/LAMC2/GPNMB	33
GO:0050840	MF	extracellular matrix binding	15/672	2.11227e-09	3.78624e-07	3.3574e-07	OLFML2A/TGFBI/ECM1/LGALS1/SHH/BCAM/THBS1/NID1/SPARC/CD248/BGN/COL11A1/LRRC15/DCN/SPP1	15
GO:0005518	MF	collagen binding	16/672	2.89529e-09	4.15185e-07	3.6816e-07	COL5A3/FN1/TGFBI/NID2/THBS1/CTSL/CD44/NID1/ASPN/SPARC/PCOLCE2/AEBP1/LRRC15/LUM/MMP9/DCN	16
GO:0048407	MF	platelet-derived growth factor binding	7/672	3.19015e-08	3.81223e-06	3.38044e-06	COL5A1/COL4A1/COL1A2/COL3A1/PDGFRB/COL1A1/COL6A1	7
GO:0019838	MF	growth factor binding	21/672	4.99849e-08	5.11988e-06	4.53998e-06	CD109/NRP2/PXDN/FGFBP1/COL5A1/COL4A1/COL1A2/COL3A1/THBS1/PDGFRB/COL1A1/EGFR/OSMR/TGFBR3/HTRA3/IL36RN/LTBP2/COL6A1/TGFB3/FSTL4/IGFBP6	21
GO:0008201	MF	heparin binding	21/672	1.80864e-06	0.000162099	0.000143739	NRP2/COL5A3/FN1/POSTN/FGFBP1/CCL15/COL5A1/ANXA5/FBN1/THBS1/CCDC80/PGF/TGFBR3/LTBP2/PCOLCE2/COL11A1/THBS2/LIPG/SERPINE2/LAMC2/GPNMB	21
GO:0005178	MF	integrin binding	18/672	2.58017e-06	0.000205554	0.000182272	ACTN1/FN1/ITGA5/TGFBI/TSPAN8/FAP/COL5A1/FBN1/COL3A1/THBS1/EGFR/SFRP2/CDH26/TIMP2/COL16A1/SPP1/IL1B/GPNMB	18
GO:0004867	MF	serine-type endopeptidase inhibitor activity	14/672	1.1893e-05	0.000852729	0.000756145	CD109/SERPINB7/SPINK1/SERPINB2/SERPINB13/SERPINE1/COL6A3/PI3/SERPINB9/SERPINE2/SPINK4/TFPI2/A2ML1/SERPINB5	14
GO:0002020	MF	protease binding	16/672	2.79798e-05	0.00157318	0.001395	FN1/ECM1/PRNP/FAP/ADAMTSL4/COL1A2/COL3A1/COL1A1/SERPINB13/SERPINE1/TIMP2/DPP4/ADAMTS4/F3/LDLR/SERPINB9	16
GO:0050786	MF	RAGE receptor binding	5/672	2.97087e-05	0.00157318	0.001395	S100A7/S100A8/S100A12/S100A9/S100P	5
GO:0005200	MF	structural constituent of cytoskeleton	14/672	3.06839e-05	0.00157318	0.001395	TUBB6/TUBB2A/VILL/DSP/KRT6B/KRT14/KRT6A/KRT16/MSN/KRT9/TUBA1A/KRT5/KRT31/TUBB2B	14
GO:1901681	MF	sulfur compound binding	24/672	3.07176e-05	0.00157318	0.001395	ACBD4/ACOT7/NRP2/COL5A3/CHST15/FN1/POSTN/FGFBP1/CCL15/COL5A1/ANXA5/FBN1/THBS1/CCDC80/PGF/TGFBR3/LTBP2/PCOLCE2/COL11A1/THBS2/LIPG/SERPINE2/LAMC2/GPNMB	24
GO:0004252	MF	serine-type endopeptidase activity	18/672	3.81745e-05	0.00182474	0.00161806	KLK6/KLK7/CTSH/KLK8/KLK10/FAP/PLAU/KLK5/HTRA3/TMPRSS2/DPP4/F3/PCSK9/MMP9/TMPRSS4/KLK11/MMP3/C1S	18
GO:0043394	MF	proteoglycan binding	8/672	4.88587e-05	0.00200881	0.00178129	COL5A3/TNC/FN1/COL5A1/THBS1/CTSL/NID1/GPNMB	8
GO:0070851	MF	growth factor receptor binding	16/672	4.93728e-05	0.00200881	0.00178129	ITGA5/ECM1/GATA3/AGR2/EREG/IL1RAP/EFEMP1/PDGFRB/GREM1/AREG/PGF/IL36RN/EPGN/IL36G/IL1B/IL6	16
GO:0001968	MF	fibronectin binding	7/672	5.04305e-05	0.00200881	0.00178129	THBS1/CTSL/CCDC80/SFRP2/FSTL3/IGFBP6/LRRC15	7
GO:0043236	MF	laminin binding	7/672	8.29605e-05	0.00294677	0.002613	ECM1/LGALS1/SHH/BCAM/THBS1/NID1/LRRC15	7
GO:0016825	MF	hydrolase activity, acting on acid phosphorus-nitrogen bonds	19/672	8.85556e-05	0.00294677	0.002613	PLA2G6/KLK6/KLK7/CTSH/KLK8/KLK10/FAP/PLAU/KLK5/HTRA3/TMPRSS2/DPP4/F3/PCSK9/MMP9/TMPRSS4/KLK11/MMP3/C1S	19
GO:0017171	MF	serine hydrolase activity	19/672	8.85556e-05	0.00294677	0.002613	PLA2G6/KLK6/KLK7/CTSH/KLK8/KLK10/FAP/PLAU/KLK5/HTRA3/TMPRSS2/DPP4/F3/PCSK9/MMP9/TMPRSS4/KLK11/MMP3/C1S	19
GO:0004175	MF	endopeptidase activity	33/672	9.41521e-05	0.00294677	0.002613	CTSV/MMEL1/KLK6/CAPN8/ADAMTS12/CAPN5/CTSE/KLK7/CTSH/KLK8/UCHL1/KLK10/FAP/CAPN13/PLAU/ADAMTS2/ADAM19/KLK5/CTSL/ADAM12/HTRA3/TMPRSS2/DPP4/ADAMTS4/F3/MMP11/PCSK9/MMP9/TMPRSS4/KLK11/MMP3/C1S/MMP28	33
GO:0061134	MF	peptidase regulator activity	21/672	9.62161e-05	0.00294677	0.002613	CD109/SERPINB7/BIRC5/SPINK1/FN1/CTSH/CAV1/SERPINB2/SERPINB13/SFRP2/SERPINE1/TIMP2/COL6A3/PCOLCE2/PI3/SERPINB9/SERPINE2/SPINK4/TFPI2/A2ML1/SERPINB5	21
GO:0005126	MF	cytokine receptor binding	25/672	9.86365e-05	0.00294677	0.002613	INHBA/GDF7/ITGA5/ECM1/GATA3/SMAD6/PXDN/CCL15/IL1RAP/GREM1/PGF/TGFBR3/IL36RN/TGFB3/CCL17/BMP3/TNFSF9/KITLG/IL36G/LRG1/GDF15/CXCL5/BAMBI/IL1B/IL6	25
GO:0005160	MF	transforming growth factor beta receptor binding	9/672	0.000113363	0.00325125	0.002883	INHBA/GDF7/SMAD6/TGFBR3/TGFB3/BMP3/LRG1/GDF15/BAMBI	9
GO:0050839	MF	cell adhesion molecule binding	36/672	0.000182626	0.00503627	0.00446584	ANLN/DIAPH3/ANXA1/DSP/ACTN1/FN1/ITGA5/FLNA/TGFBI/MYO1B/CALD1/POSTN/TSPAN8/FAP/PTPRM/COL5A1/FSCN1/MSN/FBN1/COL3A1/THBS1/EGFR/CDC42EP1/SFRP2/CDH26/TIMP2/TENM2/PKP1/SFN/S100P/CDH3/CGN/COL16A1/SPP1/IL1B/GPNMB	36
GO:0008236	MF	serine-type peptidase activity	18/672	0.000202436	0.00537579	0.0047669	KLK6/KLK7/CTSH/KLK8/KLK10/FAP/PLAU/KLK5/HTRA3/TMPRSS2/DPP4/F3/PCSK9/MMP9/TMPRSS4/KLK11/MMP3/C1S	18
GO:0003779	MF	actin binding	32/672	0.00024771	0.00634315	0.0056247	CORO1C/SHROOM1/ANLN/DIAPH3/PACRG/VILL/ACTN1/MYO5A/PALLD/SSH3/SPIRE2/FLNA/PLS3/MYO1B/CALD1/MYH10/FSCN1/MSN/MAP1B/EGFR/MYLK/MLPH/PDLIM3/FLNC/ESPN/EPS8L3/POF1B/PDLIM4/TNNC1/TNNI2/CGN/TAGLN	32
GO:0005125	MF	cytokine activity	20/672	0.000285842	0.00706719	0.00626673	INHBA/GDF7/FAM3B/CCL15/FAM3D/GREM1/AREG/IL36RN/WNT7A/TGFB3/CCL17/BMP3/TNFSF9/KITLG/IL36G/GDF15/CXCL5/SPP1/IL1B/IL6	20
GO:0048018	MF	receptor ligand activity	34/672	0.000412212	0.00985186	0.008736	INHBA/GDF7/FAM3B/PTHLH/EREG/CCL15/SHH/STC2/FBN1/EFEMP1/FAM3D/GREM1/AREG/PGF/SFRP2/IL36RN/TFF1/WNT7A/WNT7B/TGFB3/CCL17/BMP3/APLN/TNFSF9/GAL/EPGN/KITLG/IL36G/GDF15/CXCL5/SPP1/IL1B/GPNMB/IL6	34
GO:0030546	MF	signaling receptor activator activity	34/672	0.000495831	0.0114681	0.0101692	INHBA/GDF7/FAM3B/PTHLH/EREG/CCL15/SHH/STC2/FBN1/EFEMP1/FAM3D/GREM1/AREG/PGF/SFRP2/IL36RN/TFF1/WNT7A/WNT7B/TGFB3/CCL17/BMP3/APLN/TNFSF9/GAL/EPGN/KITLG/IL36G/GDF15/CXCL5/SPP1/IL1B/GPNMB/IL6	34
GO:0070888	MF	E-box binding	8/672	0.000542851	0.0121633	0.0107856	ATOH8/BHLHE41/GATA3/ARNTL2/PPARG/MYC/TWIST1/SNAI2	8
GO:0061135	MF	endopeptidase regulator activity	17/672	0.000585468	0.0127206	0.0112798	CD109/SERPINB7/BIRC5/SPINK1/SERPINB2/SERPINB13/SFRP2/SERPINE1/TIMP2/COL6A3/PI3/SERPINB9/SERPINE2/SPINK4/TFPI2/A2ML1/SERPINB5	17
GO:0008483	MF	transaminase activity	5/672	0.000953877	0.0201156	0.0178372	AMT/GFPT2/BCAT1/ABAT/OAT	5
GO:0004866	MF	endopeptidase inhibitor activity	16/672	0.00105567	0.0216261	0.0191767	CD109/SERPINB7/BIRC5/SPINK1/SERPINB2/SERPINB13/SERPINE1/TIMP2/COL6A3/PI3/SERPINB9/SERPINE2/SPINK4/TFPI2/A2ML1/SERPINB5	16
GO:0030021	MF	extracellular matrix structural constituent conferring compression resistance	5/672	0.00119622	0.0238247	0.0211262	ASPN/VCAN/BGN/LUM/DCN	5
GO:0005154	MF	epidermal growth factor receptor binding	6/672	0.00135152	0.0261902	0.0232238	ITGA5/AGR2/EREG/EFEMP1/AREG/EPGN	6
GO:0016769	MF	transferase activity, transferring nitrogenous groups	5/672	0.00148124	0.0266061	0.0235926	AMT/GFPT2/BCAT1/ABAT/OAT	5
GO:0008237	MF	metallopeptidase activity	16/672	0.00150494	0.0266061	0.0235926	MMEL1/ADAMTS12/CPA4/FAP/ADAMTS2/ADAM19/ADAM12/ADAMTS4/MMP11/AEBP1/ANPEP/CLCA4/MMP9/CPXM1/MMP3/MMP28	16
GO:0004065	MF	arylsulfatase activity	4/672	0.00152141	0.0266061	0.0235926	ARSI/SULF2/ARSJ/SULF1	4
GO:0070330	MF	aromatase activity	4/672	0.00152141	0.0266061	0.0235926	CYP4F12/CYP3A5/CYP4B1/CYP4F8	4
GO:0030414	MF	peptidase inhibitor activity	16/672	0.00159357	0.0272045	0.0241232	CD109/SERPINB7/BIRC5/SPINK1/SERPINB2/SERPINB13/SERPINE1/TIMP2/COL6A3/PI3/SERPINB9/SERPINE2/SPINK4/TFPI2/A2ML1/SERPINB5	16
GO:0004222	MF	metalloendopeptidase activity	11/672	0.00182929	0.0305023	0.0270475	MMEL1/ADAMTS12/FAP/ADAMTS2/ADAM19/ADAM12/ADAMTS4/MMP11/MMP9/MMP3/MMP28	11
GO:0020037	MF	heme binding	13/672	0.00190148	0.0309854	0.0274759	CYP4F12/CYP3A5/CYB5A/CYP4B1/PXDN/CYP4F8/STC2/CYP4F22/CYP26B1/FA2H/CYP2J2/DUOX2/PTGS1	13
GO:0001217	MF	DNA-binding transcription repressor activity	19/672	0.00230085	0.0358633	0.0318013	ZNF692/HES2/BHLHE41/GATA3/TBX3/FOXQ1/BTG2/HMGA2/FOXM1/PRRX1/PPARG/SPDEF/MYC/POU5F1/TBX2/EMX2/AEBP1/SNAI2/MSC	19
GO:0001227	MF	DNA-binding transcription repressor activity, RNA polymerase II-specific	19/672	0.00230085	0.0358633	0.0318013	ZNF692/HES2/BHLHE41/GATA3/TBX3/FOXQ1/BTG2/HMGA2/FOXM1/PRRX1/PPARG/SPDEF/MYC/POU5F1/TBX2/EMX2/AEBP1/SNAI2/MSC	19
GO:0004857	MF	enzyme inhibitor activity	26/672	0.00240359	0.0366065	0.0324603	CD109/ANXA1/SERPINB7/BIRC5/SPINK1/PPP1R14C/TXNIP/SERPINB2/TRIB3/ANXA5/SERPINB13/SERPINE1/TIMP2/COL6A3/TESC/SFN/PI3/SERPINB9/SERPINE2/PKIA/SPINK4/TFPI2/ANXA3/A2ML1/CDKN2B/SERPINB5	26
GO:0005149	MF	interleukin-1 receptor binding	4/672	0.00260381	0.0366065	0.0324603	IL1RAP/IL36RN/IL36G/IL1B	4
GO:0016641	MF	oxidoreductase activity, acting on the CH-NH2 group of donors, oxygen as acceptor	4/672	0.00260381	0.0366065	0.0324603	LOX/LOXL2/MAOA/MAOB	4
GO:0030169	MF	low-density lipoprotein particle binding	4/672	0.00260381	0.0366065	0.0324603	SORL1/THBS1/LDLR/PCSK9	4
GO:0030280	MF	structural constituent of skin epidermis	4/672	0.00260381	0.0366065	0.0324603	SPRR2E/PKP1/PI3/KRT1	4
GO:0005109	MF	frizzled binding	6/672	0.00328374	0.044694	0.0396318	CTHRC1/WNT11/WNT7A/WNT7B/ROR2/BAMBI	6
GO:0008484	MF	sulfuric ester hydrolase activity	4/672	0.00330374	0.044694	0.0396318	ARSI/SULF2/ARSJ/SULF1	4
GO:0019955	MF	cytokine binding	12/672	0.00348971	0.0463356	0.0410875	TNFRSF14/CD109/NRP2/PXDN/THBS1/OSMR/GREM1/TGFBR3/IL36RN/TGFB3/PDPN/IL20RB	12
GO:0046906	MF	tetrapyrrole binding	13/672	0.00356327	0.0464521	0.0411907	CYP4F12/CYP3A5/CYB5A/CYP4B1/PXDN/CYP4F8/STC2/CYP4F22/CYP26B1/FA2H/CYP2J2/DUOX2/PTGS1	13
GO:1901567	MF	fatty acid derivative binding	5/672	0.00369931	0.0473644	0.0419997	ACBD4/ACOT7/PPARG/S100A8/S100A9	5
GO:0008238	MF	exopeptidase activity	11/672	0.00379703	0.0477627	0.0423528	CTSV/CPA4/CTSH/UCHL1/GGH/FAP/GGT6/DPP4/AEBP1/ANPEP/CPXM1	11

## Sheet: Table S6
Table S6. KEGG enrichment of the significant differentially-expressed genes between the high- and low-risk subgroups in TCGA.
ID	Description	GeneRatio	pvalue	p.adjust	qvalue	geneID	Count
hsa04974	Protein digestion and absorption	20/328	3.79069e-09	1.08035e-06	1.02548e-06	50509/1290/1289/1282/3784/480/1284/1278/80781/1281/1277/1303/1300/1293/1291/1292/1803/1306/1301/1307	20
hsa04512	ECM-receptor interaction	15/328	2.02093e-06	0.000233956	0.000222074	3371/2335/3678/1282/1284/1278/7057/1277/960/1293/1291/1292/7058/6696/3918	15
hsa05205	Proteoglycans in cancer	24/328	2.46269e-06	0.000233956	0.000222074	2335/3678/2316/857/5328/6469/4478/1278/7481/7057/1514/1277/1956/960/4609/5329/7291/7476/7477/858/2318/4060/4318/1634	24
hsa04510	Focal adhesion	23/328	5.91892e-06	0.000421723	0.000400306	3371/87/2335/3678/2316/857/1282/1284/1278/7057/5159/1277/1956/5228/4638/1293/1291/1292/858/2318/7058/6696/3918	23
hsa04933	AGE-RAGE signaling pathway in diabetic complications	14/328	4.52951e-05	0.00258182	0.0024507	177/2335/1282/1284/1278/1281/1277/113026/5054/7043/2152/7056/3553/3569	14
hsa04350	TGF-beta signaling pathway	13/328	9.61724e-05	0.00456819	0.0043362	3624/151449/4091/2200/3398/7057/4609/3397/26585/7043/1634/25805/1030	13
hsa05146	Amoebiasis	13/328	0.000223111	0.00908379	0.00862247	87/2335/1282/1284/1278/1281/1277/5275/7043/5272/3553/3918/3569	13
hsa04151	PI3K-Akt signaling pathway	28/328	0.000499561	0.0177969	0.016893	59345/3371/2335/3678/2069/1021/1282/1284/1278/7057/5159/1277/1956/9180/4609/374/5228/1293/1291/1292/5522/2786/10110/4254/7058/6696/3918/3569	28
hsa04390	Hippo signaling pathway	16/328	0.000594268	0.0188185	0.0178628	151449/332/7004/7481/3398/83439/4609/3397/374/5054/7476/7477/7043/5522/6591/8463	16
hsa04657	IL-17 signaling pathway	11/328	0.00138229	0.0393953	0.0373947	6278/6279/8061/6361/6280/338324/4318/6374/3553/3569/4314	11
hsa05165	Human papillomavirus infection	25/328	0.00190141	0.0492637	0.0467619	54626/3371/2335/3678/890/1021/1282/1284/1278/7481/7057/83439/5159/1277/1956/1293/1291/1292/7476/7477/5522/8900/7058/6696/3918	25

## Sheet: Table S7
Table S7. GSEA analysis for KEGG pathway associated with m6A-LRS in TCGA.
ID	setSize	enrichmentScore	NES	pvalue	p.adjust	qvalues	rank	leading_edge	core_enrichment
KEGG_CELL_CYCLE	124	0.570049	2.50241	1e-10	4.6e-09	2.76316e-09	3655	tags=51%, list=20%, signal=41%	10971/1021/4998/991/891/890/5347/7532/994/4609/4085/7042/1111/9133/5591/701/7043/699/9088/993/1019/7534/983/4175/990/4171/7272/8900/9232/7533/996/9126/2810/64682/4173/9184/8243/5885/8318/5001/7040/1870/25/10274/5111/23594/5933/9700/8454/10459/10926/995/4174/10735/898/7027/2932/8697/1030/8379/1017/1022/9134
KEGG_ECM_RECEPTOR_INTERACTION	83	0.610797	2.50954	1e-10	4.6e-09	2.76316e-09	2281	tags=46%, list=13%, signal=40%	3371/50509/2335/1290/3678/1282/1289/1284/1278/7057/960/1277/1281/1293/3693/3688/3910/1291/1292/3915/3672/3161/3339/3696/3690/3673/284217/22801/3685/1301/3918/7058/3908/6696/3655/3676/6383/3909
KEGG_FOCAL_ADHESION	197	0.548254	2.56854	1e-10	4.6e-09	2.76316e-09	3238	tags=47%, list=18%, signal=39%	3371/50509/2335/87/1290/857/3678/2316/1282/1289/1284/1278/7057/1956/5159/824/1277/1281/5228/29780/1293/3693/60/3688/3910/1291/858/1292/7414/3915/1499/81/5604/56034/3672/71/2889/4638/5062/3696/3690/5500/3673/284217/2318/22801/3685/1301/5155/3082/399694/5290/3918/3480/7058/7094/1729/3611/387/3908/5291/6464/2909/10000/6696/5594/5154/3655/3676/5501/3909/5923/2885/6093/9564/1398/7424/7791/7423/55742/9…
KEGG_REGULATION_OF_ACTIN_CYTOSKELETON	211	0.479937	2.26369	1e-10	4.6e-09	2.76316e-09	5297	tags=52%, list=29%, signal=37%	2335/87/81624/2768/3678/55740/4628/1956/624/4478/5159/50649/2149/10458/3693/60/3688/7414/81/1073/2934/5604/56034/55970/4627/3672/71/4893/1072/4638/5062/623/10163/8826/3696/3690/5500/3673/22800/22801/2246/10787/3685/2245/5962/3984/5155/81873/5290/23191/2260/1729/54434/387/5291/2909/5594/5154/8936/3655/3676/3845/5501/6093/9564/10672/1398/5305/998/10398/5595/5156/2252/7410/1950/929/10297/324/22808/3…
KEGG_PATHWAYS_IN_CANCER	322	0.384179	1.8868	3.48124e-09	1.28109e-07	7.69536e-08	4647	tags=41%, list=26%, signal=31%	2335/332/1021/1282/1284/5898/1956/83439/5159/5888/5228/4609/7042/7481/3091/3688/3910/7046/7043/4254/5899/3915/1499/1163/5337/1019/5604/2956/8900/7476/4893/7184/7170/1147/2736/867/3673/284217/2246/3685/5155/3082/5290/3918/4318/3480/2260/10342/7040/1870/387/3908/25/5291/6513/10000/3320/3576/5594/5154/3655/3569/3845/3909/6608/54205/675/2885/4436/3326/8772/1398/4313/7424/7423/8326/8453/355/8030/998/8…
KEGG_PATHOGENIC_ESCHERICHIA_COLI_INFECTION	55	0.592971	2.24625	1.04912e-07	3.2173e-06	1.93259e-06	3869	tags=53%, list=21%, signal=42%	84617/7280/10971/84790/10376/4691/60/3688/1499/7534/7846/71/79861/81873/203068/387/25/10381/4690/6093/998/347733/929/10095/23643/10383/8440/7277/10552
KEGG_OOCYTE_MEIOSIS	111	0.479212	2.06014	2.1195e-07	5.57126e-06	3.34658e-06	4063	tags=52%, list=22%, signal=41%	10971/991/113/6790/891/5347/7532/4085/9133/699/9088/801/115/5604/7534/983/5530/9232/5529/7533/996/3709/9126/6300/5516/64682/5500/805/8243/810/109/815/3480/51806/5532/5534/5527/5594/5501/9700/8454/10459/995/26271/5519/5595/898/5241/8697/1017/5515/5533/9134/23291/817/8945/6197/5528
KEGG_DNA_REPLICATION	36	0.652809	2.28073	3.05695e-07	7.03097e-06	4.22341e-06	4106	tags=69%, list=23%, signal=54%	54107/246243/4175/4171/2237/4173/5425/5983/5557/5982/5558/5427/6117/23649/6119/5111/10535/4174/5422/5984/5424/5981/4176/1763/56655
KEGG_RENAL_CELL_CARCINOMA	66	0.547305	2.14343	4.05445e-07	8.2891e-06	4.97915e-06	4526	tags=55%, list=25%, signal=41%	5228/7042/5781/3091/7043/5604/4893/2889/5062/5155/3082/5290/7040/5291/6513/10000/5594/3845/2885/1398/7424/7423/8453/998/5595/5906/5908/2549/2271/5879/5293/7039/4233/3725/2034/1399
KEGG_METABOLISM_OF_XENOBIOTICS_BY_CYTOCHROME_P450	68	-0.509086	-2.20027	1.69072e-06	3.11093e-05	1.86869e-05	4713	tags=54%, list=26%, signal=40%	27294/119391/1557/79799/1571/54578/2954/2939/1544/1551/54575/64816/221/2948/4257/126/54657/127/1543/10720/8644/54600/7363/1646/7364/2946/130/2938/1559/7366/124/54658/373156/1558/4258/54490/1577
KEGG_WNT_SIGNALING_PATHWAY	150	0.418428	1.89181	2.25542e-06	3.58482e-05	2.15335e-05	5958	tags=53%, list=33%, signal=36%	83439/4609/7481/8607/8061/6423/1499/1459/1452/5530/4775/7476/5529/81839/5516/144165/56998/815/387/5532/5534/5527/6093/1457/27101/8454/8326/23002/81029/59343/85407/5519/6424/166336/5663/2932/10297/324/8324/6422/27123/5879/8323/5515/5533/23291/51176/817/8945/1488/23500/8321/7472/5528/3725/4772/5881/8325/9475/5613/4087/7483/64840/4040/89780/1856/57680/6885/5331/5518/5566/5599/7480/11211/1855/894/543…
KEGG_DRUG_METABOLISM_CYTOCHROME_P450	70	-0.503615	-2.18211	2.33793e-06	3.58482e-05	2.15335e-05	4654	tags=54%, list=26%, signal=41%	1548/119391/1557/79799/1571/54578/2954/2939/1544/1551/54575/64816/221/2948/4257/2329/126/54657/127/10720/54600/7363/7364/2946/130/2938/1559/7366/124/54658/2330/373156/4128/1558/4258/54490/1565/1577
KEGG_GAP_JUNCTION	87	0.481433	1.99582	4.39536e-06	6.22113e-05	3.73695e-05	4589	tags=45%, list=25%, signal=34%	84617/7280/84790/113/1956/2773/10376/5159/5592/115/5604/56034/983/7846/2697/4893/79861/3709/109/5155/203068/10381/5594/5154/3845/2885/347733/5595/5156/1950/1813/2977/10383/7082/7277/3356/2776/2770/5613
KEGG_GLIOMA	65	0.527394	2.06386	5.9301e-06	7.79384e-05	4.68166e-05	3913	tags=48%, list=22%, signal=38%	1021/1956/5159/801/1019/5604/4893/805/810/5155/399694/5290/815/3480/51806/1870/5291/6464/10000/5594/5154/3845/2885/2475/5595/5156/1950/5728/5293/7039/817
KEGG_PROGESTERONE_MEDIATED_OOCYTE_MATURATION	85	0.470458	1.94491	8.30931e-06	0.000101928	6.12265e-05	3100	tags=41%, list=17%, signal=34%	113/891/2773/890/5347/994/4085/9133/699/9088/115/993/5604/983/8900/5139/996/6300/64682/109/5290/3480/1432/5291/10000/3320/5594/3845/5600/3326/10459/995/5595/5241/8697
KEGG_AXON_GUIDANCE	128	0.422256	1.8636	1.15206e-05	0.000132487	7.95831e-05	4870	tags=47%, list=27%, signal=35%	10371/29984/2773/2049/3688/1073/5530/8829/4775/1808/4893/1072/2050/5062/1948/8633/3984/2048/9423/387/5532/25/2042/5534/6387/4690/3897/5594/57522/3845/23380/5921/6093/1944/9353/5361/998/5595/2932/10501/3985/10505/5879/84448/22854/5533/54437/8440/90249/80031/223117/4233/4772/5881/2770/6091/9475/10154/2044/2534
KEGG_ARRHYTHMOGENIC_RIGHT_VENTRICULAR_CARDIOMYOPATHY_ARVC	74	0.48587	1.94749	2.5753e-05	0.000278738	0.000167434	2232	tags=36%, list=12%, signal=32%	1824/87/3678/1832/83439/3693/488/60/3688/1499/81/3672/2697/71/3696/3690/3673/22801/6443/3685/6444/781/1000/1756/3908/3655/3676
KEGG_DILATED_CARDIOMYOPATHY	90	0.442755	1.84107	5.40807e-05	0.000552825	0.000332075	2232	tags=32%, list=12%, signal=28%	3678/113/7042/3693/488/60/3688/7168/7043/115/3672/71/7170/3696/3690/3673/22801/7171/6443/3685/6444/781/109/1756/7040/3908/7169/3655/3676
KEGG_ADHERENS_JUNCTION	68	0.487227	1.92	5.97239e-05	0.000578379	0.000347424	4622	tags=53%, list=25%, signal=40%	87/1956/83439/10458/60/7046/7414/6615/1499/81/1459/6591/71/2241/10163/8826/56288/3480/5770/2260/7525/387/5594/8936/1457/998/5595/117178/5879/52/51176/7082/4233/1500/5881/4087
KEGG_MELANOMA	71	0.482794	1.92013	6.94411e-05	0.000638858	0.000383753	6765	tags=61%, list=37%, signal=38%	1021/1956/5159/1019/5604/56034/4893/2246/5155/3082/5290/3480/2260/1870/5291/10000/5594/5154/3845/5595/5156/2252/1950/2247/5728/2250/5293/4233/2259/2253/3479/1869/1029/8823/9965/5925/2254/26291/2256/2255/26281/207/369
KEGG_CHEMOKINE_SIGNALING_PATHWAY	184	0.362869	1.68402	9.50858e-05	0.000833133	0.000500452	4742	tags=37%, list=26%, signal=28%	59345/113/2773/115/2869/5604/10344/55970/2782/4893/1147/2786/6374/109/56288/399694/5290/2790/1232/5473/387/5291/6387/6464/10000/3576/5594/54331/6369/3845/2885/6093/9564/1398/998/4067/5595/2919/2932/7410/5906/2920/5908/2791/6347/1230/6354/2921/6356/6372/6774/5879/5293/5196/3577/6355/6362/6366/5197/2309/1399/2770/9475/3055/5613/10681/2783/26230
KEGG_COLORECTAL_CANCER	62	0.490427	1.8881	0.000103892	0.000868911	0.000521943	4622	tags=48%, list=25%, signal=36%	332/83439/4609/7042/7046/7043/1499/5604/2956/5290/7040/387/5291/10000/5594/3845/54205/4436/5595/2932/10297/324/5879/5293/51176/26060/3725/5881/581/4087
KEGG_PRION_DISEASES	35	0.575591	1.99338	0.000126694	0.00101355	0.000608826	5347	tags=63%, list=29%, signal=44%	5621/10963/3309/3915/5604/3553/5594/3569/4851/5595/4685/1958/2002/714/713/4684/3552/581/5613/2534/5566/712
KEGG_HYPERTROPHIC_CARDIOMYOPATHY_HCM	83	0.44035	1.80924	0.000151864	0.00116429	0.000699375	2269	tags=33%, list=13%, signal=29%	3678/7042/3693/488/60/3688/7168/7043/3672/71/7170/3696/3690/3673/22801/7171/6443/3685/6444/781/1756/7040/3908/7169/3655/3676/3569
KEGG_PROSTATE_CANCER	89	0.435959	1.81129	0.000172601	0.00125359	0.000753012	3765	tags=40%, list=21%, signal=32%	1956/83439/5159/1499/9586/5604/56034/4893/7184/1147/5155/5290/3480/2260/1870/5291/10000/3320/5594/5154/3845/2885/3326/2475/5595/898/2932/5156/1950/1017/5728/9134/90993/5293/51176/7039
KEGG_LINOLEIC_ACID_METABOLISM	29	-0.575965	-2.04994	0.000177137	0.00125359	0.000753012	4486	tags=62%, list=25%, signal=47%	1557/1571/1544/1551/5320/64816/26279/246/1559/5319/1573/64600/100137049/1558/8399/1577/8681/8398
KEGG_PURINE_METABOLISM	154	0.36727	1.66291	0.000188596	0.00128524	0.000772029	4719	tags=39%, list=26%, signal=29%	113/10622/6241/54107/6240/3614/4860/661/8833/115/132/5631/5139/2618/4907/158/5425/100/124583/55703/25885/5557/109/10606/9060/5558/5427/11128/205/5471/5315/64425/23649/4830/10621/471/5432/203/4881/5433/8654/5422/11164/204/84172/4831/5142/953/9061/2977/5424/171568/954/56655/50940/5138/5430/5167/3251/87178
KEGG_UBIQUITIN_MEDIATED_PROTEOLYSIS	129	0.383551	1.69237	0.000207613	0.00136432	0.000819526	6274	tags=53%, list=35%, signal=35%	991/7326/996/1642/27339/867/64682/10055/92912/10054/7325/11065/672/7319/65264/9690/4734/9320/10277/140739/8454/10075/8453/4591/27338/9021/134111/8916/7317/8697/7322/90293/1161/7328/54926/23291/9040/4214/8945/51366/57154/64750/22954/10393/7321/8452/51465/83737/8065/329/3093/8554/10477/8450/8451/7323/6502/57448/10273/11060/246184/8924/7324/63893/7337/9354/26232/7320/7334
KEGG_RETINOL_METABOLISM	64	-0.428758	-1.85843	0.000350295	0.0021967	0.00131953	3911	tags=44%, list=22%, signal=34%	1544/1551/54575/64816/53630/8854/126/54657/127/5959/1543/10720/54600/7363/7364/130/1559/1579/84649/7366/284541/124/54658/9249/1558/8694/54490/1577
KEGG_ARACHIDONIC_ACID_METABOLISM	58	-0.447998	-1.90502	0.000358158	0.0021967	0.00131953	2173	tags=33%, list=12%, signal=29%	246/1559/4056/5319/4051/1579/8529/2877/284541/1573/64600/100137049/2686/1558/124975/8399/8681/240/8398
KEGG_ENDOMETRIAL_CANCER	52	0.489457	1.84177	0.000469806	0.00278853	0.00167503	3760	tags=42%, list=21%, signal=34%	1956/83439/4609/1499/5604/4893/5290/3611/5291/10000/5594/3845/2885/5595/2932/1950/2002/10297/324/5728/5293/51176
KEGG_PYRIMIDINE_METABOLISM	98	0.407601	1.71955	0.000599892	0.00344938	0.00207199	4808	tags=45%, list=26%, signal=33%	978/10622/1503/7296/6241/54107/6240/4860/661/7083/7371/4907/790/5425/124583/55703/25885/5557/5558/5427/11128/64425/23649/4830/7298/10621/5432/51727/5433/5422/84172/7372/4831/1841/953/5424/171568/56655/7378/1806/5430/1890/87178/1635
KEGG_PANCREATIC_CANCER	69	0.45077	1.78343	0.000637412	0.00351312	0.00211028	3765	tags=45%, list=21%, signal=36%	1021/5898/1956/5888/5228/7042/7046/7043/5899/5337/1019/5604/1147/5290/7040/1870/5291/10000/5594/3845/675/7424/7423/998/5595/1950/6774/5879/3716/5293/7039
KEGG_PEROXISOME	78	-0.390879	-1.73988	0.000649163	0.00351312	0.00211028	4682	tags=50%, list=26%, signal=37%	847/5824/4358/23305/11264/84188/2053/1891/10005/5195/8799/215/5264/5825/189/9409/5828/225/23600/8310/51179/6342/8528/23417/51/83594/196743/3155/11001/3295/5826/8800/3417/54677/373156/51703/26063/30/92960
KEGG_PROTEIN_EXPORT	22	0.602142	1.90218	0.000706354	0.00364449	0.00218919	4052	tags=50%, list=22%, signal=39%	58477/3309/6731/23480/6729/6730/29927/10952/7095/60559/11231
KEGG_STEROID_HORMONE_BIOSYNTHESIS	55	-0.427496	-1.79773	0.000713052	0.00364449	0.00218919	4573	tags=47%, list=25%, signal=35%	6718/79799/54578/1581/1551/54575/64816/6716/54657/1543/10720/8644/54600/7363/6783/1646/7364/3284/51478/7923/1312/7366/54658/3294/54490/1577
KEGG_NEUROTROPHIN_SIGNALING_PATHWAY	125	0.375517	1.65224	0.00116752	0.00572802	0.00344075	4697	tags=43%, list=26%, signal=32%	10971/7532/4803/5781/801/5604/7534/4893/7533/2889/6300/805/810/399694/5290/815/51806/1432/387/25/5291/10019/6464/10000/396/5594/3845/3654/2885/5600/1398/8986/998/9261/5595/5663/2932/5906/627/5908/2549/5879/4915/5293/4214/817/4804/6197/4215/3725/2309/1399/581/7531
KEGG_CHRONIC_MYELOID_LEUKEMIA	73	0.435018	1.73867	0.00118352	0.00572802	0.00344075	2398	tags=32%, list=13%, signal=27%	1021/4609/7042/5781/7046/7043/1019/5604/4893/1147/867/399694/5290/7040/1870/25/5291/6464/10000/5594/3845/2885/1398
KEGG_MELANOGENESIS	101	0.394416	1.65993	0.00121409	0.00572802	0.00344075	5958	tags=50%, list=33%, signal=33%	113/2773/83439/7481/4254/801/115/1499/5604/7476/4893/805/810/109/815/51806/5594/3845/8326/81029/5595/2932/8324/8323/90993/51176/817/8321/7472/2775/2776/8325/2770/5613/7483/1906/89780/1856/1385/7306/5331/5566/5443/7480/2771/11211/1855/54361/2535/7482
KEGG_NUCLEOTIDE_EXCISION_REPAIR	44	0.491281	1.79444	0.00129279	0.00593264	0.00356366	5671	tags=64%, list=31%, signal=44%	5887/54107/1642/5425/5983/4331/2967/5982/5427/6117/6119/5111/2072/5886/2965/5984/1161/1022/5424/5981/56655/2067/5985/10714/8450/8451/2074/6118
KEGG_PROTEASOME	43	0.50811	1.83911	0.00132195	0.00593264	0.00356366	2900	tags=47%, list=16%, signal=39%	5707/5708/5693/5700/10213/5695/5717/5690/5713/5714/5702/5688/5701/10197/5718/5687/5694/5719/9491/5709
KEGG_MISMATCH_REPAIR	23	0.580249	1.84111	0.00157226	0.006888	0.00413753	6014	tags=74%, list=33%, signal=49%	9156/2956/5425/5983/5982/6117/6119/5111/4436/5984/5424/5395/5981/5985/10714/6118/6742
KEGG_GLYCOSAMINOGLYCAN_BIOSYNTHESIS_CHONDROITIN_SULFATE	22	0.580614	1.83418	0.00166778	0.00713654	0.00428682	1435	tags=41%, list=8%, signal=38%	50515/51363/9469/29940/337876/22856/79586/56548/55454
KEGG_SMALL_CELL_LUNG_CANCER	84	0.40089	1.65487	0.00176311	0.00730503	0.00438803	3744	tags=37%, list=21%, signal=29%	2335/1021/1282/1284/4609/3688/3910/3915/1163/1019/1147/3673/284217/3685/5290/3918/1870/3908/5291/10000/3655/3909/54205/898/3912/1030/5915/1017/5728/9134/5293
KEGG_ERBB_SIGNALING_PATHWAY	86	0.401783	1.66808	0.00178656	0.00730503	0.00438803	3913	tags=40%, list=22%, signal=31%	27/1956/4609/2069/3084/5604/4893/5062/374/867/1839/399694/5290/815/25/5291/4690/6464/10000/5594/3845/2885/1398/1978/2475/5595/2932/1950/2002/2549/5293/7039/8440/817
KEGG_VIBRIO_CHOLERAE_INFECTION	52	0.461435	1.73633	0.00186971	0.00747886	0.00449245	5402	tags=56%, list=30%, signal=39%	60/115/11014/9114/71/23480/523/526/51382/109/29927/6558/11015/10952/535/528/9601/10945/533/7082/245972/529/50617/23545/5613/51606/8992/5566/375
KEGG_LEUKOCYTE_TRANSENDOTHELIAL_MIGRATION	114	0.368468	1.5979	0.00212202	0.00830748	0.00499019	5658	tags=46%, list=31%, signal=32%	87/2773/4478/5781/60/3688/7414/1499/81/71/6300/7070/4688/4267/5290/4318/1432/387/5291/6387/2909/3383/3676/6093/9564/5600/4313/998/10398/83700/9074/7410/5906/5908/23562/5879/10686/5293/1500/26285/1003/2770/9475/10627/4633/1536/394/3684/5175/1495/3689/2771
KEGG_LONG_TERM_POTENTIATION	70	0.414003	1.64328	0.00279283	0.0107058	0.00643086	5697	tags=47%, list=31%, signal=32%	801/5604/5530/4893/3709/5500/805/810/815/51806/5532/5534/5594/3845/5501/5595/5906/5908/5533/817/6197/2906/775/2776/5613/5499/4659/2915/5331/2903/5566/3710/814
KEGG_TGF_BETA_SIGNALING_PATHWAY	85	0.380374	1.5725	0.00293971	0.0110389	0.00663093	5573	tags=55%, list=31%, signal=38%	3624/7057/4609/7042/7046/7043/4052/5516/658/90/4086/1634/7058/654/7040/387/5933/5594/9241/6093/8454/10468/5519/5595/7027/1030/5515/659/57154/1311/7044/64750/83729/9475/657/4087/9372/7060/8646/3625/8200/6199/5518/94/353500/7048/130399
KEGG_BLADDER_CANCER	41	0.48437	1.73306	0.00324932	0.0119575	0.0071827	3608	tags=46%, list=20%, signal=37%	7057/1956/5228/4609/1019/5604/4893/4318/1870/3576/5594/3845/4313/7424/7423/5595/1950/4312/1613
KEGG_PRIMARY_IMMUNODEFICIENCY	35	-0.470361	-1.77074	0.00362215	0.0130681	0.00784986	4321	tags=57%, list=24%, signal=44%	3543/8625/973/925/57379/926/930/3718/5993/3932/916/115650/64421/915/23495/958/7535/959/4261/29760
KEGG_SPLICEOSOME	125	0.352938	1.55289	0.00456337	0.0161125	0.00967855	4055	tags=38%, list=22%, signal=30%	9775/9128/3312/51645/10946/22938/10189/23450/9343/27339/4686/10992/3190/6629/3183/9410/84844/22827/6632/10285/3192/8683/10291/8559/56259/5356/10713/6628/4670/1659/9785/51639/10465/153527/6434/6631/51340/988/3306/51729/10594/23020/5093/9092/9879/23658/55660/11017
KEGG_THYROID_CANCER	29	0.512454	1.71283	0.0046891	0.0161125	0.00967855	2944	tags=41%, list=16%, signal=35%	83439/4609/1499/5604/4893/7170/10342/5594/3845/8030/5595/8031
KEGG_FC_GAMMA_R_MEDIATED_PHAGOCYTOSIS	92	0.372326	1.55443	0.00472866	0.0161125	0.00967855	3927	tags=36%, list=22%, signal=28%	8877/50807/1073/5337/2934/5604/4651/1072/10163/8853/3984/81873/5290/382/2212/5291/10000/5594/8936/1759/1398/998/4067/123745/5595/2214/7410/3985/5879/10095/5293/10552/26052
KEGG_ALPHA_LINOLENIC_ACID_METABOLISM	19	-0.54522	-1.76252	0.00526122	0.0176012	0.0105728	3564	tags=53%, list=20%, signal=42%	5320/8310/26279/51/5319/64600/100137049/8399/8681/8398
KEGG_MAPK_SIGNALING_PATHWAY	266	0.290545	1.40052	0.00679818	0.0223369	0.0134175	6185	tags=45%, list=34%, signal=30%	11072/9448/2768/2316/6788/1956/5159/994/4609/7042/4803/7046/7043/3312/5604/55970/5530/4893/1849/1147/5062/6300/22800/2318/2246/781/1845/5155/2260/7040/1432/5532/5534/3553/10000/7850/5594/5154/3845/5923/2885/5921/5600/1398/8986/5924/355/998/9261/6722/123745/5595/5156/2252/5906/59283/1950/929/627/3925/5908/2002/3306/22808/5322/5536/5879/2247/4915/5533/2250/23118/2264/4214/115727/1843/6197/4215/3725…
KEGG_ALLOGRAFT_REJECTION	35	-0.448035	-1.68669	0.00717681	0.0231672	0.0139163	4495	tags=49%, list=25%, signal=37%	3112/3127/3107/3458/3135/356/3106/3111/3558/3105/3134/3133/3593/958/959/3565/3108
KEGG_EPITHELIAL_CELL_SIGNALING_IN_HELICOBACTER_PYLORI_INFECTION	68	0.396869	1.56393	0.00802052	0.0254444	0.0152841	4586	tags=46%, list=25%, signal=34%	1956/5781/6868/9114/1147/6300/523/526/1839/51382/1432/5803/3576/5600/535/998/4067/83700/528/2919/533/5879/7082/245972/3577/4233/3725/529/50617/23545/6416
KEGG_GLYCEROPHOSPHOLIPID_METABOLISM	72	-0.33883	-1.4776	0.0123273	0.0384444	0.023093	3573	tags=35%, list=20%, signal=28%	23761/5320/56994/55500/56894/8527/26279/8526/160851/1119/3931/5319/1606/79143/254531/64600/100137049/5833/1609/23171/6901/8399/8681/8398/1120

## Sheet: Table S8
Table S8. GSEA analysis for tumor hallmarks associated with m6A-LRS in TCGA.
ID	setSize	enrichmentScore	NES	pvalue	p.adjust	qvalues	rank	leading_edge	core_enrichment
HALLMARK_APICAL_JUNCTION	193	0.460767	2.16197	1e-10	7.14286e-10	1.95489e-10	5229	tags=50%, list=29%, signal=36%	87/7045/4628/51148/2200/1956/649/4478/6624/1823/10458/60/3688/7414/1462/794/81/140885/9019/80381/4627/10174/10487/5522/71/3881/7533/143903/1825/7070/1272/1307/4267/3673/1009/2318/1001/6251/8754/3918/4318/7087/8745/147/11096/1432/5291/6464/3383/10000/1041/3909/5921/5600/2037/4313/7791/55742/9353/51474/10398/83700/9074/7410/8910/72/23562/7106/5728/1308/30835/4771/7082/91624/26119/54509/9379/7283/94…
HALLMARK_E2F_TARGETS	195	0.651886	3.0587	1e-10	7.14286e-10	1.95489e-10	4253	tags=74%, list=23%, signal=57%	3838/10797/81624/332/9787/1965/29127/991/5901/4288/1434/6790/1503/10549/5347/55143/9221/11004/55635/6241/994/10527/24137/4609/1033/4085/1111/9133/5591/9319/701/6749/57405/993/7083/1163/64858/84312/9183/1019/1164/23165/9833/9918/1062/11113/983/4175/79075/4171/5631/3161/9837/9232/55646/9126/7153/4605/4673/7398/4173/5425/5983/253714/29028/8243/10635/5885/10606/672/5982/3159/5558/203068/54962/79677/6…
HALLMARK_EPITHELIAL_MESENCHYMAL_TRANSITION	197	0.690295	3.24251	1e-10	7.14286e-10	1.95489e-10	3558	tags=73%, list=20%, signal=59%	3624/3371/813/50509/2335/5744/5817/7045/1893/4015/1290/115908/3678/3956/800/5351/2316/79709/4017/22795/10631/1282/1289/1284/2191/1278/2200/7057/649/4323/5396/5159/960/1277/1281/4035/8038/56937/1293/3693/5054/26577/1303/3688/7168/6678/1292/1462/26585/2303/3915/51330/633/5329/2014/64175/8076/5270/4853/10486/1296/6591/10272/10979/11010/4837/2697/2669/11167/7431/4638/4907/2201/374/2619/7070/290/5654/…
HALLMARK_G2M_CHECKPOINT	189	0.678522	3.17461	1e-10	7.14286e-10	1.95489e-10	3428	tags=66%, list=19%, signal=54%	3838/9462/8140/332/29127/991/3832/4288/5887/9585/6790/10592/890/22974/5347/9221/11004/994/24137/4502/4609/1033/4085/9156/1111/9493/9133/1058/9055/4691/3091/6713/699/262/3312/993/1163/55872/1063/1019/4751/1164/2176/4853/7371/3619/6541/1062/10419/983/4175/990/4171/7272/3161/9232/996/10146/7153/4605/3837/5048/4331/6491/9184/8243/5885/51203/8318/11065/3159/5558/51659/1756/9212/5001/8438/7040/1432/187…
HALLMARK_MITOTIC_SPINDLE	198	0.535105	2.51146	1e-10	7.14286e-10	1.95489e-10	3983	tags=55%, list=22%, signal=43%	54443/9462/332/9787/4628/23022/2316/29127/23095/3832/4643/9585/6790/22974/10611/5347/9793/1894/11004/11135/24137/6624/9493/9133/9055/7414/6249/699/81/1063/4751/2934/4853/4627/3619/1062/983/7272/51199/996/1778/55785/9126/7153/23012/10128/9771/10163/5048/55755/22920/9732/9411/8243/6709/51203/55704/382/3797/25/10403/4690/9874/22919/11104/7204/396/4001/8936/10051/6711/50628/675/5921/6093/9564/832/203…
HALLMARK_MTORC1_SIGNALING	194	0.593539	2.78285	1e-10	7.14286e-10	1.95489e-10	3299	tags=56%, list=18%, signal=46%	10797/8140/10652/4199/8624/2023/10622/6790/5347/908/7296/586/5693/6241/4860/57761/4783/79602/488/5723/8833/10963/6713/5052/699/10213/3949/3309/2107/10061/993/47/23165/7167/3939/4171/9368/10096/811/6745/6515/7184/1595/51377/29968/3329/6184/56902/8894/3992/6472/5230/1718/4173/6781/1075/51382/10097/81873/5701/6117/205/5352/10135/6509/7037/10197/23657/10989/821/6319/6513/5718/5464/1717/3145/10452/109…
HALLMARK_MYC_TARGETS_V1	194	0.599885	2.8126	1e-10	7.14286e-10	1.95489e-10	4883	tags=67%, list=27%, signal=50%	3838/5707/10971/9188/1965/991/11260/5901/11137/5887/1503/10575/890/10549/6418/9221/26135/7965/54107/6240/4609/4085/8662/7458/8669/10213/2107/1019/8886/3939/6723/4175/4171/5690/5713/22948/5714/23450/790/10146/10574/3837/4869/4673/3329/7398/5688/8894/10236/5230/3068/4173/10728/5425/1977/4686/1176/9184/6059/10054/8318/10576/6629/5496/3183/23196/1964/6950/5250/7555/5245/821/5111/6632/10492/3192/4830/…
HALLMARK_UNFOLDED_PROTEIN_RESPONSE	106	0.512978	2.20598	3.28685e-09	2.05428e-08	5.62225e-09	5029	tags=60%, list=28%, signal=44%	7280/10797/8140/1965/11260/9531/1662/9221/1981/9775/1639/8614/58477/10130/3309/10954/1163/7534/9114/811/6745/7184/10525/29968/4869/1977/55033/5832/10897/6509/22872/1736/6464/11015/23404/50628/1978/22926/9570/3799/55153/55062/4189/10113/55770/9695/6347/10528/3313/60559/1051/10605/5394/27230/9652/54541/8602/5073/64924/5611/79094/8815/64859/9136
HALLMARK_HYPOXIA	190	0.441115	2.06106	4.52483e-09	2.5138e-08	6.87987e-09	4443	tags=43%, list=24%, signal=33%	7045/4015/857/1289/2023/1956/3340/9469/302/8974/4502/5228/55076/4783/8406/5054/8614/7043/3069/3309/633/5329/7167/4627/3939/2131/2908/2152/5066/6515/8609/5230/5317/6820/4493/6781/5214/5155/1634/3098/7511/6478/205/133/6513/11015/2632/949/6383/3569/26136/1944/2584/8553/1316/2597/5236/9590/124872/8819/1466/2817/10397/23210/3036/7162/8870/7128/4601/136/5209/9380/7360/4214/1843/3162/7052/54541/58528/37…
HALLMARK_INFLAMMATORY_RESPONSE	197	0.43154	2.02706	8.2204e-09	4.1102e-08	1.1249e-08	5104	tags=46%, list=28%, signal=34%	3624/8877/5817/7130/3678/23095/2773/4323/166929/4609/9180/5054/488/3091/1317/3949/2069/131566/5329/2014/1318/10630/64127/6541/2152/623/558/3696/8744/3690/1839/187/3037/10135/366/133/2357/5099/728/6098/3383/3553/3576/6369/3569/10203/4481/4210/5008/3759/23601/1316/4067/27032/1440/5663/3732/4973/3269/929/5791/6324/7162/6347/6354/5142/6372/5739/4084/3575/136/19/7096/11047/114548/3586/1880/719/4233/39…
HALLMARK_TNFA_SIGNALING_VIA_NFKB	198	0.41048	1.92655	1.43472e-07	6.52146e-07	1.78482e-07	4463	tags=42%, list=25%, signal=32%	7280/3624/8877/3371/7130/24147/5328/5055/10769/960/9945/10611/56937/22822/4609/4783/5054/3949/8061/24145/79693/5329/7071/182/2669/2152/6515/9242/127544/374/8744/1959/1827/1839/9334/80176/11080/10135/687/3383/3553/5806/1960/3569/9314/23529/8553/1316/23258/10938/2919/9021/4973/2526/2920/50486/1958/5791/10950/51278/6347/8870/4170/5142/2921/7128/6372/4084/1437/3575/19/5209/1051/6648/1843/597/1880/884…
HALLMARK_PROTEIN_SECRETION	95	0.495028	2.08196	2.98396e-07	1.24332e-06	3.40277e-07	5402	tags=57%, list=30%, signal=40%	10652/23095/1956/3482/3920/858/476/372/9183/1175/10972/1213/9805/5066/10959/1176/1075/6845/5538/9276/9871/22872/57403/1315/3998/81611/51552/5594/81542/4074/9570/26286/667/8546/8729/8027/9341/19/664/9525/6197/9522/2717/2803/7251/163/1173/286451/51606/1211/6643/10059/259230/375
HALLMARK_GLYCOLYSIS	197	0.405378	1.90417	3.70144e-07	1.42363e-06	3.89625e-07	4243	tags=44%, list=23%, signal=34%	1824/7045/4199/5351/5223/1289/2023/1956/6790/5834/960/8974/8460/55635/2132/1058/8614/1462/3069/3309/79586/6662/26035/7167/3939/2131/983/5631/3161/5091/5066/4907/5516/5230/3796/6781/4166/5214/10165/10112/1634/3597/9276/7295/205/5352/5315/5836/8704/8534/4191/11015/56052/6383/1944/140838/2584/6120/8819/50814/9456/11319/2817/3925/2539/10020/2805/10776/5478/6888/7162/8870/9123/4601/136/5704/5318/7360/…
HALLMARK_MYC_TARGETS_V2	58	0.546835	2.11805	1.56071e-06	5.57395e-06	1.5255e-06	4147	tags=57%, list=23%, signal=44%	51154/23223/10244/5347/9221/51388/7965/23160/4609/1019/8886/27340/6723/4869/3329/4173/83743/23082/6949/23481/79077/5245/705/10733/5036/10196/4174/6832/10528/2193/7374/11335/79050
HALLMARK_COMPLEMENT	200	0.376812	1.77271	1.04354e-05	3.47846e-05	9.52e-06	3929	tags=34%, list=22%, signal=27%	1515/2335/59345/4199/1284/978/5055/2773/4323/4035/308/5054/3920/1514/7077/801/3309/1508/5329/8851/255738/1803/2152/4317/9097/5516/3796/9732/30818/1075/5155/6280/8754/5290/7511/6283/23414/966/10019/3988/716/7980/2764/7941/54331/6935/1012/4048/3569/2885/9986/4067/10938/5663/1465/2919/715/4973/4322/7128/1368/475/23348/1051/760/2207/948/5265
HALLMARK_UV_RESPONSE_DN	138	0.412339	1.85267	1.52671e-05	4.77096e-05	1.30574e-05	3911	tags=41%, list=22%, signal=32%	1290/857/1278/2202/302/5159/10611/1277/1281/4609/5054/4131/3949/3915/2869/4853/4052/6541/10486/6591/8829/2908/2697/2152/4325/3690/5999/390/4493/8455/1301/3480/493/3037/1432/11343/6310/10000/6383/140609/8553/323/27032/3488/7410/627/2650/3778/5376/5728/136/5293/7082/1601/4363/1843
HALLMARK_MYOGENESIS	197	0.368556	1.73121	2.24479e-05	6.43194e-05	1.76032e-05	5160	tags=43%, list=28%, signal=31%	8877/7164/1284/7004/5621/624/1277/1281/8038/1410/351/25937/1293/3693/2049/8614/3688/6678/1292/1306/1266/115/2934/4627/165/10174/6840/5091/7170/4638/6300/6444/9260/6709/1839/1756/187/7040/89797/3908/7169/6319/6876/5213/1012/7138/4851/10468/8553/3316/2273/203/6525/2702/274/2224/22808/4205/5740/4842/2247/1134/1674/3490/2314/948/6588/26353/3801/10290/2775/4619/2878/4684/1140/4626/4209/845/4622/1158/3…
HALLMARK_COAGULATION	138	0.407359	1.8303	2.3155e-05	6.43194e-05	1.76032e-05	2535	tags=30%, list=14%, signal=26%	301/11072/1515/2335/5328/11202/2200/7057/5055/649/4323/824/4035/5054/3920/6678/11098/7056/1508/2934/55970/1803/2152/8609/4317/4320/5654/3690/3673/5627/7078/5155/8754/4318/378/4314/716/7980/4048/4313/1513/2151
HALLMARK_APOPTOSIS	159	0.388001	1.77399	3.02098e-05	7.94995e-05	2.17577e-05	5800	tags=46%, list=32%, signal=32%	301/2012/857/5159/960/7417/994/351/2149/7042/3482/7077/2069/2107/51330/1499/633/2934/3489/8900/7153/4060/6709/7078/3082/5538/672/1634/56172/5534/3553/1960/3569/6093/1676/4313/8682/355/56616/5663/552/10410/929/4000/10950/8870/4170/1017/51176/6648/54884/3162/9638/3725/2878/1806/3552/5611/581/10682/3148/665/1647/10059/10018/3301/599/5366/1491/8915/3958/894/1540
HALLMARK_ANGIOGENESIS	36	0.595676	2.07457	4.64159e-05	0.00011604	3.17583e-05	4312	tags=64%, list=24%, signal=49%	1290/10631/1281/351/1462/7056/182/8829/11167/4060/6781/3685/3764/2260/6696/5154/7410/4973/6372/5196/3714/4023/6578
HALLMARK_ANDROGEN_RESPONSE	96	0.427824	1.80887	0.000130089	0.000309736	8.47699e-05	4180	tags=45%, list=23%, signal=35%	87/1021/55839/23223/2773/10611/56937/6611/9455/3992/1718/658/9218/3685/56172/5238/9871/2289/3998/6319/5036/22936/3422/3156/2547/4094/79689/9590/6722/6675/220/8031/8916/60481/10397/10645/4189/60559/11047/7520/6197/8848/2181
HALLMARK_PI3K_AKT_MTOR_SIGNALING	104	0.401766	1.72403	0.000417776	0.000945889	0.000258875	5697	tags=46%, list=31%, signal=32%	1956/57761/4803/5781/5899/79109/5576/1019/1213/983/10096/811/7184/1072/3709/2810/1977/1845/10097/466/4690/57521/6513/51719/396/5594/2885/5519/2932/31/1017/5879/5728/6197/5216/5499/4087/1173/5571/5163/7529/6885/1869/375/5606/5599/7323/814
HALLMARK_INTERFERON_ALPHA_RESPONSE	95	-0.374656	-1.75139	0.000435109	0.000945889	0.000258875	4741	tags=38%, list=26%, signal=28%	81894/10561/5698/64761/10964/841/219285/567/54625/3107/3430/3959/93343/3659/972/115361/4343/6402/3665/6773/3660/10161/5696/5720/5721/7726/3574/11054/9034/4938/64108/2634/79132/10628/10379/7318
HALLMARK_TGF_BETA_SIGNALING	54	0.470308	1.80291	0.000743536	0.00154903	0.000423946	4616	tags=54%, list=25%, signal=40%	11031/7057/4053/56937/25937/5054/7046/1499/7071/90/4086/2280/9612/7040/387/28996/9241/6711/324/8412/659/6497/7082/5045/57154/7044/64750/657/5499
HALLMARK_UV_RESPONSE_UP	154	0.352897	1.60857	0.000868521	0.00173704	0.000475401	5657	tags=49%, list=31%, signal=34%	1515/10652/9188/6782/4323/54107/8836/10963/262/10280/1175/6236/27295/7062/51083/5702/6184/2237/5538/7037/5471/3383/3192/6474/2326/27161/3569/1968/2744/5789/11333/4067/7301/528/898/3363/2920/5984/9392/988/1030/10950/3306/1017/5873/10105/3337/6648/1212/7277/760/7389/5045/3162/2878/10439/1267/1036/5334/2288/9355/4885/80273/1138/3572/4487/5504/8692/10018/3301/5566/1482/409/2011/226
HALLMARK_IL2_STAT5_SIGNALING	194	0.330647	1.55026	0.00111526	0.00214473	0.000586978	4271	tags=32%, list=24%, signal=25%	2012/1893/4643/5621/23413/10970/8728/960/79026/22822/4609/4860/3482/4783/1291/7371/64116/8829/990/6515/4907/3685/26018/3480/23191/28996/253558/6696/7850/3655/191/10124/2151/10075/8553/4953/1316/23258/9261/333/6510/23208/152007/10410/84230/898/7372/64866/6050/10397/81848/659/4084/5325/1437/760/5045/3586/7052/942/58528/57157/3976
HALLMARK_HEDGEHOG_SIGNALING	35	0.516339	1.79642	0.00137321	0.00254298	0.000695974	4056	tags=49%, list=22%, signal=38%	8828/1021/8851/4627/8829/1808/7070/7857/8633/9620/3897/5921/2735/1400/4897/4983/23462
HALLMARK_HEME_METABOLISM	191	0.324711	1.5201	0.00156539	0.00279533	0.000765038	4250	tags=36%, list=23%, signal=28%	23052/8974/6536/3920/8833/10422/1508/129642/26130/55589/571/9258/2908/4779/5091/996/2730/3068/56895/5715/54498/23568/81689/10098/8301/4354/7037/1870/23657/6397/6513/27429/3145/9911/22936/286/119/7390/140609/79269/535/51218/23002/10553/5886/4778/3321/8031/9562/6622/7150/23039/7779/55810/4601/10133/2235/760/7389/66008/8945/51094/54165/3049/54/6917/6386/1371
HALLMARK_KRAS_SIGNALING_UP	194	0.325082	1.52417	0.0017197	0.002965	0.000811474	3966	tags=31%, list=22%, signal=25%	3624/2012/5328/25907/5396/9945/4803/23531/2069/131566/79693/5329/6868/6662/8829/7476/51199/6801/4320/639/2119/80201/867/7851/3673/1839/2048/4318/56172/5473/54462/9358/3553/6696/9949/10457/9314/9734/80380/10418/3237/56729/9590/51193/220/12/51704/50486/7813/6324/2791/7128/2115/1437/3575/23643/4214/760/2207/1363/6447
HALLMARK_ESTROGEN_RESPONSE_LATE	196	0.31309	1.46877	0.00297726	0.0049621	0.00135805	4714	tags=40%, list=26%, signal=30%	6566/857/8140/7164/11031/991/22824/5655/960/56603/11098/3613/9455/990/9368/8900/27295/51083/374/7153/2810/6820/6491/6280/10112/9060/3918/493/6478/51659/11012/4665/2289/267/1952/6509/9612/6387/10733/7980/1717/949/1960/8204/9314/64065/5733/57419/10535/10761/4232/23596/5241/12/60481/10950/7162/403/10105/8309/56521/3716/9135/760/5265/1363/26353/2707/2717/9022/29107/11187/10439/10874/10610/3251/4681/2…
HALLMARK_ESTROGEN_RESPONSE_EARLY	194	0.30549	1.43231	0.00694691	0.0112047	0.00306655	2792	tags=27%, list=15%, signal=23%	6566/23052/8140/7164/11031/23223/29984/5655/960/56603/4609/8614/11098/115/794/7071/9368/27295/2697/23541/6840/79875/374/2810/6820/124583/26018/9620/9060/3480/6478/2289/267/1952/6509/22876/9612/89797/6387/6513/1717/949/1960/8204/9314/56944/8553/57419/9687/23596/23389/347733
HALLMARK_DNA_REPAIR	147	0.317876	1.43924	0.00775415	0.0121159	0.00331592	5313	tags=41%, list=29%, signal=29%	6884/5898/978/5888/4860/6749/10946/10189/10959/1642/2237/5983/100/124583/2967/5557/5982/11130/25920/29927/23649/6119/5111/4830/2072/7298/5980/11051/29901/5432/1603/203/2965/5433/5422/7372/5984/10978/8480/5142/1161/5424/11047/56655/8731/6386/7936/6880/5430/7251/3251/6878/6883/2958/9328/2067/5436/5985/50484/10714
HALLMARK_CHOLESTEROL_HOMEOSTASIS	73	0.376152	1.51301	0.00829614	0.0125699	0.00344018	3088	tags=32%, list=17%, signal=26%	493869/57761/308/4783/6713/3949/51330/1499/5329/182/71/1595/6319/1717/134429/3422/3156/4047/50814/552/6811/2224/9415
HALLMARK_P53_PATHWAY	193	0.297055	1.39381	0.00882072	0.0129716	0.00355014	4463	tags=36%, list=25%, signal=27%	8877/6281/7164/11202/22824/10769/351/2149/4071/57761/10458/6520/8851/6236/30836/7062/127544/22891/2810/2040/8744/100/64782/5784/1839/51499/5912/55270/7040/29927/23657/5111/5154/5889/1012/3654/9314/64065/5268/4851/355/29948/203/64393/9538/4808/8812/3732/10397/5791/1030/51278/8870/4084/7039/1263/3714/79651/54884/3162/8848/7378/54541/3976/3725/51768/2760/2309/3552
HALLMARK_APICAL_SURFACE	43	0.413685	1.50608	0.0234719	0.0335312	0.00917696	1590	tags=30%, list=9%, signal=28%	55959/351/8406/79602/51458/131566/5329/84632/255738/2050/2619/7070/672
HALLMARK_REACTIVE_OXYGEN_SPECIES_PATHWAY	47	0.386601	1.43206	0.0337223	0.0468366	0.0128184	4293	tags=34%, list=24%, signal=26%	5621/10549/7296/5052/140809/9588/2730/5214/7295/51022/2512/2539/475/6648/4363/2878

## Sheet: Table S9
Table S9. List of lncRNAs and their targeted miRNAs and mRNAs in the ceRNA network.
A	B
BDNF-AS	hsa-miR-579-3p
BDNF-AS	hsa-miR-340-5p
BDNF-AS	hsa-miR-30e-3p
C14orf132	hsa-miR-762
C14orf132	hsa-miR-339-5p
C14orf132	hsa-miR-197-5p
C14orf132	hsa-miR-639
C14orf132	hsa-miR-93-5p
C14orf132	hsa-miR-661
C14orf132	hsa-miR-612
C14orf132	hsa-miR-576-3p
C14orf132	hsa-miR-373-3p
C14orf132	hsa-miR-193b-5p
C17orf82	hsa-miR-939-5p
C17orf82	hsa-miR-873-5p
C17orf82	hsa-miR-661
C17orf82	hsa-miR-339-5p
FAM13A-AS1	hsa-miR-96-3p
FAM13A-AS1	hsa-miR-93-5p
FAM13A-AS1	hsa-miR-660-5p
FAM13A-AS1	hsa-miR-612
FAM13A-AS1	hsa-miR-608
FAM13A-AS1	hsa-miR-580-3p
GUSBP11	hsa-miR-767-3p
GUSBP11	hsa-miR-644a
GUSBP11	hsa-miR-608
PINK1-AS	hsa-miR-93-5p
PINK1-AS	hsa-miR-661
PINK1-AS	hsa-miR-485-5p
PINK1-AS	hsa-miR-373-3p
PINK1-AS	hsa-miR-340-5p
PINK1-AS	hsa-miR-197-5p
PSMB8-AS1	hsa-miR-589-5p
PSMB8-AS1	hsa-miR-197-5p
PSMB8-AS1	hsa-miR-193b-5p
PSMB8-AS1	hsa-miR-149-5p
RASAL2-AS1	hsa-miR-922
RASAL2-AS1	hsa-miR-576-3p
RNF217-AS1	hsa-miR-765
SBF2-AS1	hsa-miR-373-3p
SBF2-AS1	hsa-miR-93-5p
SBF2-AS1	hsa-miR-762
SBF2-AS1	hsa-miR-661
SBF2-AS1	hsa-miR-149-5p
SNHG16	hsa-miR-922
SNHG16	hsa-miR-660-5p
SNHG16	hsa-miR-506-3p
SNHG16	hsa-miR-505-3p
SNHG16	hsa-miR-485-5p
ZNRD1-AS1	hsa-miR-93-3p
ZNRD1-AS1	hsa-miR-761
ZNRD1-AS1	hsa-miR-711
ZNRD1-AS1	hsa-miR-661
ZNRD1-AS1	hsa-miR-641
ZNRD1-AS1	hsa-miR-612
hsa-miR-149-5p	BBC3
hsa-miR-149-5p	FASLG
hsa-miR-149-5p	FGFR1
hsa-miR-149-5p	FOXM1
hsa-miR-149-5p	GIT1
hsa-miR-149-5p	GPC1
hsa-miR-149-5p	IL6
hsa-miR-149-5p	MTHFR
hsa-miR-149-5p	PPM1F
hsa-miR-149-5p	PTGER2
hsa-miR-149-5p	SP1
hsa-miR-149-5p	ZBTB2
hsa-miR-193b-5p	STMN1
hsa-miR-197-5p	IGFBP5
hsa-miR-30e-3p	NFKBIA
hsa-miR-339-5p	BACE1
hsa-miR-339-5p	BCL6
hsa-miR-339-5p	MDM2
hsa-miR-339-5p	NOVA1
hsa-miR-339-5p	PTP4A1
hsa-miR-340-5p	CCND1
hsa-miR-340-5p	CCND2
hsa-miR-340-5p	CCNG2
hsa-miR-340-5p	CDK6
hsa-miR-340-5p	HNRNPA2B1
hsa-miR-340-5p	IL4
hsa-miR-340-5p	MDM2
hsa-miR-340-5p	MET
hsa-miR-340-5p	MITF
hsa-miR-340-5p	PTBP1
hsa-miR-340-5p	PUM1
hsa-miR-340-5p	PUM2
hsa-miR-340-5p	RHOA
hsa-miR-340-5p	ROCK1
hsa-miR-340-5p	SKP2
hsa-miR-340-5p	STAT3
hsa-miR-373-3p	BTG1
hsa-miR-373-3p	CD44
hsa-miR-373-3p	DKK1
hsa-miR-373-3p	IRF9
hsa-miR-373-3p	JAK1
hsa-miR-373-3p	LATS2
hsa-miR-373-3p	LEFTY1
hsa-miR-373-3p	LEFTY2
hsa-miR-373-3p	MBD2
hsa-miR-373-3p	MTOR
hsa-miR-373-3p	NFIB
hsa-miR-373-3p	PIK3CA
hsa-miR-373-3p	RABEP1
hsa-miR-373-3p	RAD23B
hsa-miR-373-3p	RAD52
hsa-miR-373-3p	RASSF1
hsa-miR-373-3p	RECK
hsa-miR-373-3p	SIRT1
hsa-miR-373-3p	TGFBR2
hsa-miR-373-3p	TNFAIP1
hsa-miR-373-3p	TXNIP
hsa-miR-373-3p	VEGFA
hsa-miR-485-5p	APOA5
hsa-miR-485-5p	FLOT1
hsa-miR-485-5p	FZD7
hsa-miR-485-5p	HIF3A
hsa-miR-485-5p	HMGA2
hsa-miR-485-5p	PPARGC1A
hsa-miR-485-5p	STC2
hsa-miR-505-3p	AMFR
hsa-miR-505-3p	PSMD10
hsa-miR-505-3p	TGFA
hsa-miR-506-3p	CD151
hsa-miR-506-3p	CDH2
hsa-miR-506-3p	CDK4
hsa-miR-506-3p	CDK6
hsa-miR-506-3p	COTL1
hsa-miR-506-3p	ETS1
hsa-miR-506-3p	FLOT1
hsa-miR-506-3p	FOXQ1
hsa-miR-506-3p	FXN
hsa-miR-506-3p	GLI3
hsa-miR-506-3p	IQGAP1
hsa-miR-506-3p	PIM3
hsa-miR-506-3p	ROCK1
hsa-miR-506-3p	SNAI1
hsa-miR-506-3p	SNAI2
hsa-miR-506-3p	SPHK1
hsa-miR-506-3p	TCF3
hsa-miR-506-3p	VIM
hsa-miR-506-3p	WNK1
hsa-miR-506-3p	YAP1
hsa-miR-576-3p	CCND1
hsa-miR-580-3p	TWIST1
hsa-miR-589-5p	FXN
hsa-miR-589-5p	MAP3K8
hsa-miR-608	BCL2L1
hsa-miR-608	CD44
hsa-miR-608	CDC42
hsa-miR-608	FBXO32
hsa-miR-608	NAA10
hsa-miR-612	AKT2
hsa-miR-612	SP1
hsa-miR-612	TP53
hsa-miR-639	CDKN1A
hsa-miR-639	FOXC1
hsa-miR-641	SNAP25
hsa-miR-644a	ACTB
hsa-miR-644a	CTBP1
hsa-miR-644a	GAPDH
hsa-miR-660-5p	TFCP2
hsa-miR-661	CYC1
hsa-miR-661	MCL1
hsa-miR-661	MGMT
hsa-miR-661	MTA1
hsa-miR-711	SP1
hsa-miR-761	MFN2
hsa-miR-762	AMD1
hsa-miR-762	IFITM5
hsa-miR-762	IRF7
hsa-miR-765	EMP3
hsa-miR-765	HES1
hsa-miR-765	HNF4A
hsa-miR-765	INPP4B
hsa-miR-765	NTRK3
hsa-miR-767-3p	MGMT
hsa-miR-873-5p	ABCB1
hsa-miR-873-5p	CDK3
hsa-miR-873-5p	SRCIN1
hsa-miR-922	CYLD
hsa-miR-93-3p	CCNG2
hsa-miR-93-3p	DAB2
hsa-miR-93-3p	MMP3
hsa-miR-93-3p	NEDD4L
hsa-miR-93-3p	PDCD4
hsa-miR-93-5p	ABCA1
hsa-miR-93-5p	ANG
hsa-miR-93-5p	ATG16L1
hsa-miR-93-5p	CDKN1A
hsa-miR-93-5p	CXCL8
hsa-miR-93-5p	DAB2
hsa-miR-93-5p	E2F1
hsa-miR-93-5p	FOXA1
hsa-miR-93-5p	FOXO3
hsa-miR-93-5p	ITGB8
hsa-miR-93-5p	KAT2B
hsa-miR-93-5p	LATS2
hsa-miR-93-5p	MAPK9
hsa-miR-93-5p	MMP3
hsa-miR-93-5p	PDCD4
hsa-miR-93-5p	PHLPP2
hsa-miR-93-5p	PTEN
hsa-miR-93-5p	PTENP1
hsa-miR-93-5p	PURA
hsa-miR-93-5p	RAB11FIP1
hsa-miR-93-5p	RHOC
hsa-miR-93-5p	RPS6KA4
hsa-miR-93-5p	SLC2A4
hsa-miR-93-5p	SMAD7
hsa-miR-93-5p	STK11
hsa-miR-93-5p	TGFBR2
hsa-miR-93-5p	TP53INP1
hsa-miR-93-5p	TUSC2
hsa-miR-93-5p	VEGFA
hsa-miR-93-5p	ZBTB4
hsa-miR-93-5p	ZNRF3
hsa-miR-939-5p	SLC34A2
hsa-miR-96-3p	GRB2
hsa-miR-96-3p	PDHA1
hsa-miR-96-3p	RGS5
